# Supplementary material for: Dysbiosis of saliva microbiome in patients with oral lichen planus
Source: BMC Microbiol. 2020 Apr 3;20:75. doi: 10.1186/s12866-020-01733-7 (PMC7118920; doi:10.1186/s12866-020-01733-7)
Supplement: Supplementary file 1 — Additional file 1: Figure S4. The Box-plot of higher relative abundance in genus level. The ordinate represents the classification attribute, phylum, and genera level. The abscissa represents the reading abundance. The boxed line near the left of the vertical axis represents the lower quartile, which accounts for 25% of all values in the sample arranged in an ascending order. The vertical line of the box is the median, which accounts for 50% of all values in the sample arranged in an ascending order. The black square in picture shows the higher or lower relative abundance bacteria in E or NE OLP group. [file 12866_2020_1733_MOESM1_ESM.zip › Taxa_summary_Genus.csv]

	C-1	C-2	C-3	C-4	C-5	C-6	C-7	C-8	C-9	C-10	NE-1	NE-2	NE-3	NE-4	NE-5	NE-6	NE-7	NE-8	NE-9	NE-10	E-1	E-2	E-3	E-4	E-5	E-6	E-7	E-8	E-9	E-10
k__Bacteria | p__Firmicutes | c__Bacilli | o__Lactobacillales | f__Streptococcaceae | g__Streptococcus	0.195214379	0.173559983	0.309874405	0.284538761	0.247509744	0.086834127	0.23083586	0.223473365	0.306734517	0.213079255	0.545582503	0.3145301	0.225855349	0.158834994	0.250108272	0.108705067	0.310848852	0.149090515	0.212970983	0.33369424	0.312472932	0.065937635	0.334993504	0.06290602	0.308142053	0.299155479	0.068969251	0.263100909	0.350909485	0.301754006
k__Bacteria | p__Proteobacteria | c__Alphaproteobacteria | o__Sphingomonadales | f__Sphingomonadaceae | g__Sphingomonas	0.26916414	0.244261585	0.182221741	0.076981377	0.180381117	0.35610654	0.113685578	0.164248592	0.071892594	0.229320052	0.076656561	0.08477696	0.268189693	0.331745344	0.17778259	0.292442616	0.138912949	0.175725422	0.171286271	0.137180598	0.121264617	0.395084452	0.096362061	0.459289736	0.079255089	0.096145518	0.474447813	0.06236466	0.091814638	0.071351234
k__Bacteria | p__Proteobacteria | c__Betaproteobacteria | o__Neisseriales | f__Neisseriaceae | g__Neisseria	0.044174968	0.046881767	0.045582503	0.067345171	0.029991338	0.058899957	0.0842356	0.0645301	0.077306193	0.055976613	0.002381984	0.080770896	0.037353833	0.027934171	0.057059333	0.076656561	0.070809874	0.133607622	0.082286704	0.050563014	0.022087484	0.011260286	0.017973149	0.010718926	0.023819835	0.021113036	0.009961022	0.028583803	0.012451278	0.027176267
k__Bacteria | p__Proteobacteria | c__Betaproteobacteria | o__Burkholderiales | f__Burkholderiaceae | g__Ralstonia	0.052187094	0.069294067	0.040168904	0.020571676	0.041143352	0.088458207	0.022195756	0.044066696	0.017323517	0.046015591	0.019488956	0.027067995	0.046015591	0.050779558	0.033239498	0.049372023	0.025335643	0.031940234	0.03334777	0.047531399	0.027825899	0.063663924	0.019055868	0.076981377	0.019813772	0.021221308	0.076656561	0.027825899	0.013967085	0.022195756
k__Bacteria | p__Firmicutes | c__Bacilli | o__Bacillales | f__Family XI | g__Gemella	0.026201819	0.014508445	0.038436553	0.033780858	0.036271113	0.01862278	0.031074058	0.025985275	0.038328281	0.037029017	0.046015591	0.055435253	0.026743179	0.0224123	0.049263751	0.019272412	0.032481594	0.019488956	0.024036379	0.051537462	0.052620182	0.010827198	0.059224773	0.012884366	0.058683413	0.06128194	0.013967085	0.053811174	0.060848852	0.057167605
k__Bacteria | p__Firmicutes | c__Bacilli | o__Lactobacillales | f__Carnobacteriaceae | g__Granulicatella	0.028908618	0.042226072	0.024902555	0.034647033	0.042442616	0.020030316	0.032373322	0.043092248	0.038111737	0.024794283	0.057600693	0.051320918	0.059116501	0.076006929	0.058791685	0.017648333	0.034105673	0.021762668	0.025877003	0.013858813	0.024686011	0.009527934	0.041143352	0.011152014	0.042442616	0.04374188	0.009744478	0.034647033	0.052728454	0.030207882
k__Bacteria | p__Actinobacteria | c__Actinobacteria | o__Micrococcales | f__Micrococcaceae | g__Rothia	0.012884366	0.020463404	0.02078822	0.021979212	0.025119099	0.008986574	0.035188393	0.02295366	0.024577739	0.014833261	0.025985275	0.018297964	0.020463404	0.016565613	0.019055868	0.053378086	0.046123863	0.066912083	0.0421178	0.016349069	0.03118233	0.015591165	0.038436553	0.018947596	0.035946297	0.033131226	0.021437852	0.03280641	0.041792984	0.037029017
k__Bacteria | p__Proteobacteria | c__Betaproteobacteria | o__Burkholderiales | f__Burkholderiaceae | g__Lautropia	0.006171503	0.007470767	0.003789519	0.024361195	0.006171503	0.011693374	0.029125162	0.017756605	0.014291901	0.012776094	0.000649632	0.023603291	0.009419662	0.004980511	0.017540061	0.020679948	0.019488956	0.034322217	0.024144651	0.005088783	0.065179731	0.00162408	0.029883066	0.001407536	0.06236466	0.055110437	0.001515808	0.143243828	0.003248159	0.094304894
k__Bacteria | p__Proteobacteria | c__Alphaproteobacteria | o__Rhizobiales | f__Hyphomicrobiaceae | g__uncultured	0.024794283	0.00877003	0.068752707	0.016998701	0.010069294	0.122347337	0.013100909	0.012667822	0.021004764	0.059982676	0.003356431	0.004872239	0.005738415	0.005846687	0.005197055	0.021979212	0.006496319	0.005088783	0.021113036	0.023061932	0.025119099	0.051754006	0.016457341	0.042767432	0.010718926	0.006063231	0.045582503	0.007362495	0.010610654	0.007145951
k__Bacteria | p__Actinobacteria | c__Actinobacteria | o__Actinomycetales | f__Actinomycetaceae | g__Actinomyces	0.010285838	0.012451278	0.007687311	0.02024686	0.02078822	0.00216544	0.026201819	0.013967085	0.017648333	0.015591165	0.00162408	0.028692074	0.01093547	0.008336942	0.019488956	0.01916414	0.018406236	0.024144651	0.0197055	0.015049805	0.015266349	0.004655695	0.026201819	0.010069294	0.022195756	0.024577739	0.010502382	0.014400173	0.026093547	0.0197055
k__Bacteria | p__Proteobacteria | c__Gammaproteobacteria | o__Pasteurellales | f__Pasteurellaceae | g__Haemophilus	0.007687311	0.004655695	0.007145951	0.013967085	0.004547423	0.006279775	0.020896492	0.01147683	0.011368558	0.015158077	0.037462105	0.023711563	0.019597228	0.01039411	0.018297964	0.025227371	0.034105673	0.03334777	0.029774794	0.044716327	0.010502382	0.011152014	0.005088783	0.006496319	0.007145951	0.006171503	0.006279775	0.011693374	0.005738415	0.00822867
k__Bacteria | p__Proteobacteria | c__Gammaproteobacteria | o__Pseudomonadales | f__Moraxellaceae | g__Acinetobacter	0.014941533	0.016998701	0.014508445	0.015266349	0.014400173	0.015807709	0.013642269	0.016565613	0.013858813	0.014400173	0.012667822	0.015266349	0.013209181	0.013642269	0.014508445	0.019597228	0.016673885	0.020463404	0.014183629	0.017323517	0.011152014	0.017648333	0.01147683	0.015158077	0.011801646	0.014616717	0.016457341	0.015482893	0.012884366	0.011260286
k__Bacteria | p__Firmicutes | c__Clostridia | o__Clostridiales | f__Lachnospiraceae | g__Oribacterium	0.002923343	0.002923343	0.001948896	0.002381984	0.003789519	0.002490256	0.021004764	0.001515808	0.001840624	0.002923343	0.000216544	0.007579039	0.018947596	0.017215245	0.012451278	0.037786921	0.025119099	0.042009528	0.032373322	0.005630143	0.012884366	0.023711563	0.006712863	0.031290602	0.011693374	0.007037679	0.029666522	0.019272412	0.003139887	0.015699437
k__Bacteria | p__Saccharibacteria | c__uncultured | o__uncultured | f__uncultured | g__uncultured	0.014291901	0.018839324	0.006171503	0.003897791	0.021221308	0.00877003	0.003897791	0.012343006	0.005521871	0.005521871	0.000866176	0.011368558	0.012126462	0.018947596	0.01255955	0.006929407	0.004547423	0.004872239	0.007795583	0.007903854	0.027067995	0.02132958	0.018406236	0.007037679	0.020138588	0.013967085	0.006929407	0.007795583	0.030749242	0.014400173
k__Bacteria | p__Firmicutes | c__Bacilli | o__Bacillales | f__Planococcaceae | g__Solibacillus	0.011368558	0.011368558	0.011043742	0.012667822	0.013642269	0.005521871	0.009744478	0.009419662	0.014291901	0.009203118	0.014941533	0.011152014	0.013750541	0.01201819	0.013750541	0.007037679	0.011043742	0.008445214	0.010285838	0.011585102	0.011585102	0.004872239	0.017431789	0.004980511	0.016890429	0.016890429	0.006063231	0.012776094	0.01916414	0.013858813
k__Bacteria | p__Bacteroidetes | c__Bacteroidia | o__Bacteroidales | f__Porphyromonadaceae | g__Porphyromonas	0.007903854	0.009744478	0.004763967	0.010610654	0.009527934	0.006712863	0.009527934	0.00931139	0.008553486	0.009961022	0.000433088	0.021113036	0.012667822	0.017431789	0.016349069	0.004655695	0.001840624	0.004655695	0.003789519	0.009744478	0.015699437	0.01039411	0.012776094	0.006279775	0.020571676	0.014941533	0.006279775	0.025552187	0.014724989	0.023603291
k__Bacteria | p__Firmicutes | c__Negativicutes | o__Selenomonadales | f__Veillonellaceae | g__Veillonella	0.012234734	0.011152014	0.007903854	0.014616717	0.014724989	0.000974448	0.013317453	0.013209181	0.013317453	0.004872239	0.001732352	0.016240797	0.005954959	0.003572975	0.013425725	0.008553486	0.005738415	0.009419662	0.007037679	0.014183629	0.007579039	0.01201819	0.01093547	0.013642269	0.013642269	0.011152014	0.011909918	0.016240797	0.010610654	0.013967085
k__Bacteria | p__Firmicutes | c__Bacilli | o__Bacillales | f__Planococcaceae | g__Sporosarcina	0.01201819	0.007687311	0.00931139	0.011043742	0.008661758	0.003031615	0.010069294	0.009419662	0.010502382	0.008120398	0.013209181	0.009961022	0.007795583	0.006279775	0.009527934	0.006496319	0.00877003	0.007254223	0.008878302	0.010718926	0.010177566	0.005738415	0.01147683	0.006063231	0.01093547	0.009419662	0.007037679	0.009636206	0.008553486	0.00985275
k__Bacteria | p__Firmicutes | c__Bacilli | o__Lactobacillales | f__Carnobacteriaceae | g__Desemzia	0.008336942	0.006279775	0.008445214	0.011693374	0.00877003	0.00216544	0.00985275	0.00822867	0.00931139	0.005197055	0.012667822	0.007362495	0.008445214	0.005738415	0.005738415	0.005521871	0.01093547	0.006496319	0.008120398	0.00931139	0.005088783	0.003464703	0.012126462	0.003031615	0.00822867	0.011368558	0.003572975	0.006821135	0.012126462	0.008445214
k__Bacteria | p__Firmicutes | c__Bacilli | o__Lactobacillales | f__Aerococcaceae | g__Abiotrophia	0.008553486	0.007254223	0.001732352	0.045257687	0.005954959	0.001515808	0.029991338	0.025010827	0.030316154	0.019272412	0.000974448	0.000974448	0.000649632	0.00054136	0.00162408	0.000324816	0.000649632	0.000974448	0.000974448	0.000974448	0.001515808	0.005738415	0.00108272	0	0.00162408	0.00162408	0.000108272	0.00216544	0.001948896	0.001732352
k__Bacteria | p__Chloroflexi | c__JG37-AG-4 | o__uncultured | f__uncultured | g__uncultured	0.006604591	0.004980511	0.004439151	0.008661758	0.008012126	0.003789519	0.006604591	0.005846687	0.00931139	0.006929407	0.005630143	0.003789519	0.004872239	0.006821135	0.005846687	0.005413599	0.006063231	0.005846687	0.006604591	0.005088783	0.005846687	0.006821135	0.007145951	0.005521871	0.006279775	0.008986574	0.005954959	0.007037679	0.008120398	0.007145951
k__Bacteria | p__Firmicutes | c__Bacilli | o__Bacillales | f__Planococcaceae | g__Psychrobacillus	0.004330879	0.003789519	0.004330879	0.007145951	0.005521871	0.002598528	0.005630143	0.004330879	0.006171503	0.003681247	0.006063231	0.006821135	0.004330879	0.005521871	0.005413599	0.004114335	0.004980511	0.004006063	0.003356431	0.005305327	0.006929407	0.002381984	0.007362495	0.002923343	0.006279775	0.008120398	0.002706799	0.004655695	0.007037679	0.007254223
k__Bacteria | p__Firmicutes | c__Bacilli | o__Bacillales | f__Bacillaceae | g__Bacillus	0.005088783	0.003897791	0.003789519	0.006496319	0.005846687	0.002273712	0.005413599	0.005846687	0.004763967	0.002381984	0.008120398	0.004439151	0.004547423	0.004980511	0.003789519	0.002923343	0.005197055	0.004547423	0.003248159	0.004330879	0.004763967	0.004222607	0.008445214	0.003031615	0.007903854	0.005521871	0.002057168	0.004547423	0.00822867	0.006929407
k__Bacteria | p__Proteobacteria | c__Betaproteobacteria | o__Rhodocyclales | f__Rhodocyclaceae | g__Thauera	0.005738415	0.006496319	0.003031615	0.005088783	0.003572975	0.004439151	0.004980511	0.005738415	0.005630143	0.004114335	0.004114335	0.003897791	0.003248159	0.003464703	0.005197055	0.005305327	0.006279775	0.006604591	0.004547423	0.005954959	0.005954959	0.004763967	0.002490256	0.00162408	0.005305327	0.003464703	0.00162408	0.007254223	0.002490256	0.005305327
k__Bacteria | p__Firmicutes | c__Clostridia | o__Clostridiales | f__Ruminococcaceae | g__Ruminococcaceae UCG-014	0.005305327	0.010069294	0.001732352	0.009961022	0.00931139	0.000757904	0.006712863	0.009419662	0.009094846	0.004547423	0	0.005305327	0.002923343	0.004222607	0.003031615	0.002706799	0.001299264	0.001407536	0.010718926	0.001515808	0.004763967	0.005521871	0.001840624	0.002381984	0.002815071	0.003356431	0.002923343	0.00054136	0.004114335	0.002706799
k__Bacteria | p__Proteobacteria | c__Alphaproteobacteria | o__Rhizobiales | f__Bradyrhizobiaceae | g__Bradyrhizobium	0.016998701	0.024902555	0.003464703	0.000866176	0.015915981	0.009636206	0.001299264	0.014616717	0.000757904	0.004547423	0.002057168	0.00054136	0.002381984	0.00108272	0.000757904	0.003139887	0.002923343	0.002490256	0.003897791	0.002706799	0.001190992	0.003248159	0.000324816	0.005630143	0.001190992	0.000324816	0.00162408	0.000649632	0.000757904	0.000974448
k__Bacteria | p__Proteobacteria | c__Betaproteobacteria | o__Burkholderiales | f__Comamonadaceae | g__Aquabacterium	0.003789519	0.002057168	0.018081421	0.002273712	0.001515808	0.027825899	0.002706799	0.002598528	0.004330879	0.010827198	0.001190992	0.006063231	0.001948896	0.001190992	0.003897791	0.002923343	0.001840624	0.003897791	0.003897791	0.005521871	0.00216544	0.00216544	0.001948896	0.002057168	0.001948896	0.002815071	0.001732352	0.003897791	0.000866176	0.002057168
k__Bacteria | p__Firmicutes | c__Bacilli | o__Lactobacillales | f__Carnobacteriaceae | g__Carnobacterium	0.004006063	0.003031615	0.003031615	0.004439151	0.004006063	0.001515808	0.005846687	0.003464703	0.004980511	0.005088783	0.006496319	0.004439151	0.003572975	0.003248159	0.004439151	0.002273712	0.003464703	0.001948896	0.003897791	0.002490256	0.003572975	0.001732352	0.005088783	0.000974448	0.005630143	0.005738415	0.001299264	0.005305327	0.004763967	0.003031615
k__Bacteria | p__Fusobacteria | c__Fusobacteriia | o__Fusobacteriales | f__Fusobacteriaceae | g__Fusobacterium	0.002598528	0.001732352	0.002057168	0.005630143	0.00216544	0.00108272	0.005197055	0.003139887	0.006712863	0.00216544	0.000324816	0.004872239	0.003572975	0.003897791	0.003897791	0.003789519	0.002273712	0.003356431	0.004330879	0.004330879	0.005846687	0.00216544	0.003356431	0.001948896	0.004655695	0.004655695	0.00108272	0.006604591	0.002057168	0.004330879
k__Bacteria | p__Firmicutes | c__Clostridia | o__Clostridiales | f__Peptostreptococcaceae | g__Peptostreptococcus	0.003031615	0.007579039	0.000866176	0.001407536	0.006929407	0.000433088	0.001190992	0.004439151	0.001948896	0.001299264	0.000108272	0.005738415	0.002490256	0.001732352	0.003897791	0.002057168	0.000108272	0.001299264	0.003897791	0.002381984	0.001190992	0.004980511	0.006279775	0.002490256	0.003897791	0.004872239	0.002381984	0.000757904	0.01039411	0.003031615
k__Bacteria | p__Proteobacteria | c__Betaproteobacteria | o__Burkholderiales | f__Oxalobacteraceae | g__Undibacterium	0.004547423	0.003681247	0.007579039	0.000866176	0.002923343	0.003572975	0.000757904	0.002381984	0.002057168	0.003464703	0.000974448	0.001299264	0.000649632	0.000433088	0.000649632	0.004655695	0.00162408	0.000649632	0.001515808	0.004330879	0.001732352	0.007795583	0.001948896	0.009636206	0.00108272	0.001299264	0.010610654	0.003139887	0.001299264	0.001732352
k__Bacteria | p__Chloroflexi | c__Anaerolineae | o__Anaerolineales | f__Anaerolineaceae | g__uncultured	0.002490256	0.002381984	0.003031615	0.003356431	0.004439151	0.00162408	0.004763967	0.003139887	0.002923343	0.001407536	0.002490256	0.001407536	0.001299264	0.000974448	0.002598528	0.003031615	0.003464703	0.00216544	0.002273712	0.00216544	0.003356431	0.002490256	0.003897791	0.002490256	0.00216544	0.003248159	0.001190992	0.00216544	0.003572975	0.001948896
k__Bacteria | p__Proteobacteria | c__Betaproteobacteria | o__Neisseriales | f__Neisseriaceae | g__Eikenella	0.003139887	0.005088783	0.001190992	0.008336942	0.003248159	0.001299264	0.004330879	0.006388047	0.008012126	0.001407536	0.000433088	0.002598528	0.002490256	0.003031615	0.002381984	0.001299264	0.00162408	0.002815071	0.001299264	0.000974448	0.000649632	0.000649632	0.000757904	0.000757904	0.000866176	0.00216544	0.000757904	0.00216544	0.000216544	0.000866176
k__Bacteria | p__Bacteroidetes | c__Bacteroidia | o__Bacteroidales | f__Prevotellaceae | g__Prevotella 7	0.003572975	0.003681247	0.003464703	0.002815071	0.004006063	0.00054136	0.002273712	0.002815071	0.004114335	0.00108272	0	0.002706799	0.000433088	0.001299264	0.000866176	0.001299264	0.000324816	0.000649632	0.000974448	0.002815071	0.000974448	0.008445214	0.003789519	0.001515808	0.002815071	0.003248159	0.001407536	0.000866176	0.005088783	0.001732352
k__Bacteria | p__Actinobacteria | c__Actinobacteria | o__Micrococcales | f__Micrococcaceae | g__Renibacterium	0.005630143	0.007254223	0.000324816	0.000216544	0.004547423	0.00108272	0.00216544	0.004547423	0.000216544	0.00108272	0.003464703	0.000433088	0.005088783	0.006604591	0.001840624	0.00216544	0.003681247	0.004763967	0.004006063	0.000108272	0.00054136	0.000108272	0.000974448	0.000433088	0.00108272	0.000433088	0.000108272	0.000108272	0.001407536	0.000866176
k__Bacteria | p__Gemmatimonadetes | c__Gemmatimonadetes | o__Gemmatimonadales | f__Gemmatimonadaceae | g__uncultured	0.001840624	0.001840624	0.001407536	0.004006063	0.002273712	0.00108272	0.004222607	0.001732352	0.001515808	0.002057168	0.002057168	0.002273712	0.001515808	0.00162408	0.001190992	0.00216544	0.002490256	0.001407536	0.001732352	0.00162408	0.001515808	0.002490256	0.002706799	0.002490256	0.002706799	0.004547423	0.001732352	0.00216544	0.002923343	0.001515808
k__Bacteria | p__Actinobacteria | c__Actinobacteria | o__Corynebacteriales | f__Corynebacteriaceae | g__Corynebacterium	0.002057168	0.002381984	0.000866176	0.003464703	0.003356431	0.001299264	0.003897791	0.003897791	0.003572975	0.00108272	0.000108272	0.002706799	0.001407536	0.001840624	0.001948896	0.002923343	0.002273712	0.003031615	0.002598528	0.000974448	0.004222607	0.000974448	0.00162408	0.001407536	0.001407536	0.001407536	0.00108272	0.00162408	0.001407536	0.002490256
k__Bacteria | p__Proteobacteria | c__Betaproteobacteria | o__Nitrosomonadales | f__Nitrosomonadaceae | g__uncultured	0.003031615	0.00216544	0.00108272	0.00162408	0.001732352	0.002057168	0.00162408	0.003139887	0.00216544	0.001407536	0.001190992	0.001299264	0.001840624	0.002490256	0.00162408	0.002706799	0.00216544	0.003031615	0.00162408	0.002598528	0.002490256	0.002598528	0.001407536	0.000974448	0.002381984	0.003789519	0.00108272	0.004547423	0.001190992	0.00216544
k__Bacteria | p__Proteobacteria | c__Gammaproteobacteria | o__Xanthomonadales | f__Xanthomonadaceae | g__Rhodanobacter	0.00216544	0.003031615	0.001840624	0.004114335	0.00054136	0.000866176	0.001948896	0.00162408	0.002057168	0.00162408	0.000974448	0.00216544	0.00108272	0.001407536	0.001732352	0.002598528	0.002273712	0.003572975	0.002490256	0.002273712	0.002381984	0.003572975	0.000649632	0.003031615	0.002381984	0.000324816	0.002273712	0.003572975	0.00108272	0.001948896
k__Bacteria | p__Actinobacteria | c__Actinobacteria | o__Frankiales | f__Sporichthyaceae | g__hgcI clade	0.001948896	0.002057168	0.002273712	0.002490256	0.002815071	0.000974448	0.002273712	0.003464703	0.00162408	0.000649632	0.003031615	0.001407536	0.00216544	0.001190992	0.002057168	0.001515808	0.001948896	0.002057168	0.00216544	0.002273712	0.000974448	0.000974448	0.002273712	0.000757904	0.002598528	0.004330879	0.000433088	0.001515808	0.003897791	0.002057168
k__Bacteria | p__Acidobacteria | c__Acidobacteria | o__Subgroup 6 | f__uncultured | g__uncultured	0.003681247	0.002273712	0.00162408	0.002057168	0.001840624	0.001190992	0.002598528	0.00216544	0.00162408	0.001515808	0.000866176	0.001732352	0.002057168	0.00162408	0.00162408	0.001732352	0.001948896	0.002923343	0.001948896	0.001515808	0.002490256	0.004114335	0.001515808	0.002706799	0.001732352	0.001299264	0.001407536	0.001948896	0.001840624	0.002057168
k__Bacteria | p__Proteobacteria | c__Gammaproteobacteria | o__Pasteurellales | f__Pasteurellaceae | g__Aggregatibacter	0.00216544	0.001407536	0.000649632	0.007795583	0.001299264	0.000866176	0.005954959	0.005197055	0.006279775	0.003031615	0.000108272	0.001732352	0.000433088	0.00108272	0.00216544	0.001190992	0.00054136	0.00108272	0.000866176	0.004547423	0.00108272	0.000866176	0.000216544	0.001948896	0.000757904	0.001299264	0.00162408	0.001299264	0.000324816	0.001407536
k__Bacteria | p__Firmicutes | c__Clostridia | o__Clostridiales | f__Lachnospiraceae | g__Lachnoanaerobaculum	0.000324816	0.00108272	0.000649632	0.002598528	0.001299264	0	0.002381984	0.002598528	0.003464703	0.002057168	0.000108272	0.002923343	0.002598528	0.002815071	0.003464703	0.000649632	0.000649632	0.00162408	0.001407536	0.000649632	0.002706799	0.001732352	0.002381984	0.001190992	0.003897791	0.001840624	0.001190992	0.003031615	0.001190992	0.004763967
k__Bacteria | p__Proteobacteria | c__Betaproteobacteria | o__Burkholderiales | f__Comamonadaceae | g__	0.001299264	0.001732352	0.001299264	0.00216544	0.00108272	0.001732352	0.002490256	0.00162408	0.002273712	0.001515808	0.000324816	0.001190992	0.001299264	0.00162408	0.001732352	0.00216544	0.001407536	0.002273712	0.003031615	0.00162408	0.002381984	0.000866176	0.002598528	0.00108272	0.003681247	0.001515808	0.001732352	0.003572975	0.001515808	0.002057168
k__Bacteria | p__Proteobacteria | c__Gammaproteobacteria | o__Pseudomonadales | f__Moraxellaceae | g__Psychrobacter	0.001840624	0.001732352	0.00162408	0.001299264	0.001515808	0.00162408	0.002490256	0.001407536	0.001299264	0.001732352	0.000757904	0.000866176	0.00108272	0.001299264	0.00162408	0.002381984	0.00216544	0.003897791	0.003681247	0.002598528	0.000974448	0.00216544	0.000974448	0.00054136	0.001515808	0.003572975	0.00054136	0.002923343	0.000974448	0.000974448
k__Bacteria | p__Bacteroidetes | c__Flavobacteriia | o__Flavobacteriales | f__Flavobacteriaceae | g__Capnocytophaga	0.000974448	0.001407536	0.001732352	0.002706799	0.000974448	0.001407536	0.00162408	0.001948896	0.002490256	0.001732352	0.005197055	0.001407536	0.001515808	0.000649632	0.000866176	0.000324816	0.003681247	0.000757904	0.001190992	0.00054136	0.003789519	0.002381984	0.000649632	0.000324816	0.002490256	0.002273712	0.000649632	0.003572975	0.000216544	0.002490256
k__Bacteria | p__Proteobacteria | c__Alphaproteobacteria | o__Rhodospirillales | f__DA111 | g__uncultured	0.000974448	0.00162408	0.002273712	0.001407536	0.002381984	0.00162408	0.001840624	0.001407536	0.001190992	0.002815071	0.00162408	0.001515808	0.001515808	0.001732352	0.001515808	0.002273712	0.002598528	0.001840624	0.00108272	0.001299264	0.001840624	0.001732352	0.001948896	0.00162408	0.001515808	0.001190992	0.002381984	0.000974448	0.001840624	0.00216544
k__Bacteria | p__Firmicutes | c__Bacilli | o__Lactobacillales | f__Aerococcaceae | g__Aerococcus	0.001299264	0.001299264	0.002273712	0.002598528	0.001515808	0.00108272	0.001515808	0.00108272	0.002598528	0.00108272	0.00216544	0.001948896	0.000649632	0.001299264	0.000974448	0.000324816	0.001190992	0.00108272	0.000216544	0.001840624	0.001515808	0.00108272	0.002815071	0.001515808	0.003248159	0.001948896	0.00108272	0.002815071	0.003681247	0.002273712
k__Bacteria | p__Firmicutes | c__Clostridia | o__Clostridiales | f__Peptostreptococcaceae | g__Filifactor	0.000866176	0.001407536	0	0.005630143	0.001840624	0.000108272	0.004006063	0.004872239	0.004114335	0.002381984	0.000108272	0.000649632	0.000433088	0.000974448	0.000649632	0.001190992	0	0.000108272	0	0.001299264	0.000757904	0.001948896	0.001948896	0.005088783	0.00108272	0.00054136	0.003356431	0.001299264	0.002057168	0.000757904
k__Bacteria | p__Spirochaetae | c__Spirochaetes | o__Spirochaetales | f__Spirochaetaceae | g__Treponema 2	0.000324816	0.000974448	0.00108272	0.004114335	0.001299264	0.000433088	0.003139887	0.00162408	0.002923343	0.002490256	0	0.000866176	0.00054136	0.000974448	0.000866176	0.002490256	0.000108272	0.000433088	0.000649632	0.000866176	0.000974448	0.003464703	0.001732352	0.004439151	0.002057168	0.001190992	0.004114335	0.001515808	0.00216544	0.00108272
k__Bacteria | p__Proteobacteria | c__Betaproteobacteria | o__SC-I-84 | f__ | g__	0.001840624	0.001190992	0.00162408	0.002057168	0.000866176	0.001515808	0.002923343	0.001732352	0.001840624	0.001948896	0.000324816	0.000757904	0.001948896	0.000757904	0.001299264	0.002381984	0.002381984	0.002057168	0.002273712	0.00216544	0.00162408	0.001515808	0.000757904	0.00162408	0.001840624	0.001515808	0.001732352	0.001948896	0.000433088	0.001732352
k__Bacteria | p__Firmicutes | c__Clostridia | o__Clostridiales | f__Family XIII | g__Eubacterium nodatum group	0.002490256	0.004222607	0.000649632	0.000757904	0.004547423	0	0.000324816	0.001840624	0.000757904	0.000649632	0	0.003248159	0.000974448	0.00054136	0.002057168	0.000757904	0.000433088	0.000433088	0.000649632	0.000433088	0.000757904	0.006388047	0.002598528	0.00054136	0.001840624	0.003139887	0.000433088	0.001190992	0.003789519	0.001948896
k__Bacteria | p__Proteobacteria | c__Alphaproteobacteria | o__Rhodobacterales | f__Rhodobacteraceae | g__Rhodobacter	0.002057168	0.001515808	0.002381984	0.001515808	0.001732352	0.003464703	0.000974448	0.000866176	0.000649632	0.002381984	0.000974448	0.000433088	0.001732352	0.003031615	0.001407536	0.00216544	0.001299264	0.001515808	0.001407536	0.001407536	0.001732352	0.004222607	0.000649632	0.002706799	0.00054136	0.000974448	0.001190992	0.000757904	0.000866176	0.000974448
k__Bacteria | p__Firmicutes | c__Clostridia | o__Clostridiales | f__Family XI | g__Parvimonas	0.002490256	0.002815071	0.000216544	0.001732352	0.003356431	0.000433088	0.000866176	0.002706799	0.001190992	0.000866176	0	0.001732352	0.001190992	0.001515808	0.00108272	0.000216544	0.000216544	0.000216544	0.000649632	0.000649632	0.001190992	0.003789519	0.00216544	0.00054136	0.002490256	0.001948896	0.000649632	0.002706799	0.003139887	0.002923343
k__Bacteria | p__Firmicutes | c__Bacilli | o__Bacillales | f__Staphylococcaceae | g__Jeotgalicoccus	0.00108272	0.000866176	0.001840624	0.000974448	0.000974448	0.000757904	0.000649632	0.00162408	0.00216544	0.001190992	0.001299264	0.001732352	0.000866176	0.000866176	0.001515808	0.001407536	0.00162408	0.00162408	0.00054136	0.00108272	0.002057168	0.001407536	0.001732352	0.002057168	0.002057168	0.004114335	0.00108272	0.001732352	0.002057168	0.002273712
k__Bacteria | p__Proteobacteria | c__Gammaproteobacteria | o__Aeromonadales | f__Aeromonadaceae | g__Aeromonas	0.001190992	0.001948896	0.000324816	0.000974448	0.00108272	0.002057168	0.000974448	0.001190992	0.000974448	0.001299264	0.000974448	0.002706799	0.002273712	0.001407536	0.001190992	0.001190992	0.001299264	0.001840624	0.001732352	0.00216544	0.001190992	0.002490256	0.001190992	0.00162408	0.00108272	0.000866176	0.001948896	0.00216544	0.000974448	0.001407536
k__Bacteria | p__Proteobacteria | c__Betaproteobacteria | o__Burkholderiales | f__Burkholderiaceae | g__Polynucleobacter	0.001190992	0.00108272	0.001732352	0.001299264	0.001515808	0.000757904	0.001515808	0.001732352	0.000974448	0.00108272	0.00162408	0.001732352	0.001732352	0.001515808	0.000649632	0.001407536	0.000866176	0.001407536	0.001190992	0.002057168	0.002057168	0.00162408	0.000974448	0.001948896	0.001515808	0.002490256	0.001299264	0.002381984	0.000216544	0.001732352
k__Bacteria | p__Chloroflexi | c__S085 | o__uncultured | f__uncultured | g__uncultured	0.00054136	0.00108272	0.000324816	0.001299264	0.002598528	0.000974448	0.000974448	0.001515808	0.002057168	0.001190992	0.00108272	0.001190992	0.001299264	0.001299264	0.00108272	0.001515808	0.001190992	0.001948896	0.001515808	0.001515808	0.000974448	0.00108272	0.002057168	0.001190992	0.001515808	0.003031615	0.00108272	0.00162408	0.00216544	0.00162408
k__Bacteria | p__Firmicutes | c__Negativicutes | o__Selenomonadales | f__Veillonellaceae | g__Selenomonas 3	0.000757904	0.001407536	0.000974448	0.000757904	0.000649632	0.00054136	0.001948896	0.001515808	0.001299264	0.000866176	0.000324816	0.000324816	0.000974448	0.00162408	0.00108272	0.003031615	0.000433088	0.001299264	0.002598528	0.000216544	0.000324816	0.003572975	0.000433088	0.005088783	0.000324816	0.000216544	0.007687311	0.00054136	0.000324816	0.000866176
k__Bacteria | p__Proteobacteria | c__Gammaproteobacteria | o__Pseudomonadales | f__Pseudomonadaceae | g__Pseudomonas	0.000866176	0.00108272	0.001515808	0.00054136	0.001190992	0.001407536	0.001299264	0.000866176	0.001732352	0.001190992	0.001299264	0.00108272	0.001190992	0.00162408	0.001840624	0.001732352	0.001190992	0.002706799	0.000649632	0.00162408	0.001732352	0.001732352	0.001840624	0.00108272	0.000866176	0.000649632	0.002273712	0.001840624	0.001407536	0.001299264
k__Bacteria | p__Proteobacteria | c__Gammaproteobacteria | o__Enterobacteriales | f__Enterobacteriaceae | g__Escherichia-Shigella	0.00216544	0.000974448	0.001190992	0.000757904	0.001515808	0.000866176	0.001299264	0.001732352	0.00162408	0.000866176	0.000866176	0.001190992	0.002057168	0.000866176	0.000649632	0.001948896	0.001515808	0.002273712	0.00108272	0.001407536	0.000974448	0.001840624	0.000216544	0.001732352	0.00054136	0.00162408	0.00162408	0.001840624	0.000757904	0.001407536
k__Bacteria | p__Firmicutes | c__Clostridia | o__Clostridiales | f__Family XIII | g__Mogibacterium	0.002815071	0.003248159	0	0.000108272	0.002381984	0	0	0.001840624	0	0.000108272	0.000108272	0.003139887	0.000757904	0.000216544	0.001840624	0.000216544	0.000216544	0	0.003031615	0.001190992	0.00108272	0.001515808	0.002381984	0.000649632	0.002598528	0.002598528	0.000649632	0.000866176	0.002381984	0.001840624
k__Bacteria | p__Proteobacteria | c__Gammaproteobacteria | o__Xanthomonadales | f__Xanthomonadales Incertae Sedis | g__Acidibacter	0.001407536	0.00108272	0.001299264	0.001732352	0.001190992	0.00108272	0.002057168	0.001299264	0.002057168	0.00162408	0.000649632	0.00108272	0.000757904	0.00054136	0.000433088	0.000974448	0.000866176	0.001840624	0.002057168	0.001299264	0.001190992	0.001732352	0.001299264	0.002057168	0.000974448	0.000649632	0.000866176	0.000866176	0.00054136	0.000649632
k__Bacteria | p__WD272 | c__uncultured | o__uncultured | f__uncultured | g__uncultured	0.000866176	0.00108272	0.001190992	0.001407536	0.002273712	0.000757904	0.000649632	0.00108272	0.000974448	0.001299264	0.000433088	0.000649632	0.001407536	0.00216544	0.000433088	0.000649632	0.001190992	0.000757904	0.001407536	0.001190992	0.000757904	0.001732352	0.002057168	0.001515808	0.001515808	0.00216544	0.000974448	0.00054136	0.001515808	0.001407536
k__Bacteria | p__Actinobacteria | c__Coriobacteriia | o__Coriobacteriales | f__Coriobacteriaceae | g__Atopobium	0.002706799	0.004763967	0.00054136	0.000433088	0.004330879	0.000216544	0.000757904	0.002273712	0.001299264	0.000649632	0.000324816	0.000649632	0.000216544	0	0.000974448	0.000433088	0.000324816	0.000108272	0.00054136	0.000757904	0.000324816	0.002598528	0.001732352	0.000433088	0.001840624	0.001407536	0.00054136	0.000216544	0.002598528	0.001948896
k__Bacteria | p__Proteobacteria | c__Betaproteobacteria | o__Burkholderiales | f__Comamonadaceae | g__uncultured	0.000433088	0.00108272	0.000866176	0.000649632	0.000866176	0.001732352	0.00108272	0.001515808	0.001407536	0.001190992	0.000433088	0.001840624	0.000324816	0.000974448	0.001190992	0.00162408	0.001299264	0.001732352	0.001190992	0.001515808	0.001190992	0.001190992	0.000433088	0.001299264	0.000866176	0.001299264	0.000757904	0.002598528	0.000433088	0.001515808
k__Bacteria | p__Chloroflexi | c__Ktedonobacteria | o__JG30-KF-AS9 | f__uncultured | g__uncultured	0.000757904	0.001190992	0.00216544	0.001515808	0.000757904	0.000757904	0.00162408	0.000974448	0.001515808	0.000974448	0.001190992	0.001515808	0.001190992	0.000974448	0.000974448	0.000324816	0.000866176	0.001299264	0.001190992	0.00108272	0.001948896	0.000324816	0.000649632	0.001299264	0.00108272	0.000757904	0.000757904	0.00108272	0.00108272	0.001948896
k__Bacteria | p__Bacteroidetes | c__Bacteroidia | o__Bacteroidales | f__Prevotellaceae | g__Prevotella	0.00108272	0.001190992	0.001190992	0.000433088	0.001840624	0.000866176	0.000108272	0.000974448	0.001190992	0.000974448	0.000108272	0.001407536	0.000757904	0.00108272	0.00108272	0.00054136	0.000324816	0.000108272	0.00054136	0.001407536	0.001190992	0.003897791	0.001515808	0.000974448	0.003464703	0.00054136	0.000649632	0.000866176	0.001407536	0.001407536
k__Bacteria | p__Proteobacteria | c__Betaproteobacteria | o__Hydrogenophilales | f__Hydrogenophilaceae | g__Thiobacillus	0.00108272	0.000974448	0.000433088	0.000433088	0.000433088	0.000649632	0.00108272	0.000974448	0.001948896	0.00108272	0.000649632	0.000866176	0.000324816	0.000757904	0.001190992	0.002815071	0.001190992	0.002815071	0.001732352	0.00108272	0.00108272	0.001299264	0.00054136	0.001515808	0.000974448	0.001190992	0.00108272	0.001299264	0.000216544	0.000974448
k__Bacteria | p__Nitrospirae | c__Nitrospira | o__Nitrospirales | f__0319-6A21 | g__uncultured	0.002273712	0.00162408	0.00108272	0.00108272	0.001190992	0.000649632	0.001299264	0.000866176	0.001732352	0.000974448	0.000324816	0.001190992	0.001299264	0.002490256	0.001299264	0.001299264	0.000866176	0.00108272	0.00108272	0.000433088	0.000757904	0.00108272	0.000974448	0.000866176	0.00054136	0.000866176	0.000757904	0.00108272	0.000757904	0.000757904
k__Bacteria | p__Firmicutes | c__Bacilli | o__Bacillales | f__Planococcaceae | g__Planomicrobium	0.00054136	0.000649632	0.000324816	0.001299264	0.002273712	0.000216544	0.000649632	0.00108272	0.000974448	0.000324816	0.001515808	0.00108272	0.000433088	0.000216544	0.000649632	0.000866176	0.000974448	0.001515808	0.000649632	0.000649632	0.000866176	0	0.001299264	0.000324816	0.002490256	0.002490256	0.000216544	0.000649632	0.004222607	0.00162408
k__Bacteria | p__Firmicutes | c__Bacilli | o__Bacillales | f__ | g__	0.000433088	0.001840624	0.000649632	0.000757904	0.002381984	0	0.001732352	0.000974448	0.001190992	0.000757904	0.000866176	0.000433088	0.000866176	0.000974448	0.00054136	0.000649632	0.00108272	0.001407536	0.001190992	0.000108272	0.000433088	0	0.002057168	0.000324816	0.002273712	0.00216544	0	0.000866176	0.003139887	0.000108272
k__Bacteria | p__Proteobacteria | c__Betaproteobacteria | o__Methylophilales | f__Methylophilaceae | g__LD28 freshwater group	0.001299264	0.001407536	0.003139887	0.000108272	0.00108272	0.000866176	0.000108272	0.000324816	0.001190992	0.00108272	0	0.000216544	0.000108272	0	0	0.000866176	0.000108272	0.000433088	0.001299264	0.001407536	0.000324816	0.002815071	0.000757904	0.003789519	0.000866176	0.001299264	0.003464703	0.000757904	0.000216544	0.000649632
k__Bacteria | p__Proteobacteria | c__Betaproteobacteria | o__Burkholderiales | f__Comamonadaceae | g__Curvibacter	0.00054136	0.00162408	0.00108272	0.000433088	0.00054136	0.001948896	0.001732352	0.001299264	0.000649632	0.000757904	0.00108272	0.000216544	0.000866176	0.001190992	0.000974448	0.001190992	0.00108272	0.001515808	0.002381984	0.001732352	0.001190992	0.000216544	0.00054136	0.000649632	0.000108272	0.00054136	0.00108272	0.00108272	0.000216544	0.000757904
k__Bacteria | p__Proteobacteria | c__Gammaproteobacteria | o__Chromatiales | f__Ectothiorhodospiraceae | g__Ectothiorhodospira	0.000324816	0.001190992	0.001190992	0.001732352	0.000974448	0.00216544	0.001732352	0.000324816	0.001732352	0.001407536	0.000216544	0.001299264	0.000433088	0.000866176	0.000216544	0.000974448	0.00054136	0.001299264	0.000757904	0.000324816	0.000324816	0.000974448	0.000757904	0.00054136	0.000433088	0.001299264	0.00054136	0.001190992	0.00108272	0.001190992
k__Bacteria | p__Chloroflexi | c__KD4-96 | o__uncultured | f__uncultured | g__uncultured	0.000324816	0.000757904	0.000433088	0.001840624	0.00054136	0.000108272	0.001190992	0.00108272	0.000974448	0.001190992	0.000974448	0.001299264	0.001840624	0.001190992	0.001190992	0.000108272	0.00108272	0.000757904	0.001299264	0.000866176	0.000866176	0.000649632	0.000866176	0.000216544	0.001299264	0.000757904	0.000324816	0.000649632	0.00162408	0.00108272
k__Bacteria | p__Firmicutes | c__Bacilli | o__Lactobacillales | f__Enterococcaceae | g__Enterococcus	0.000866176	0.000433088	0.000433088	0.001407536	0.001299264	0.000324816	0.000757904	0.00162408	0.001840624	0.000324816	0.00108272	0.001299264	0.000433088	0.000974448	0.00054136	0.000216544	0.000866176	0.000216544	0.000324816	0.001407536	0.000433088	0.000108272	0.001407536	0.00054136	0.000974448	0.002923343	0.000216544	0.001190992	0.001299264	0.001515808
k__Bacteria | p__Firmicutes | c__Clostridia | o__Clostridiales | f__Peptococcaceae | g__Peptococcus	0.00108272	0.002057168	0	0.001732352	0.000866176	0.000324816	0.000757904	0.001407536	0.00108272	0.001190992	0.000108272	0.000324816	0.000649632	0.000108272	0.000649632	0.000216544	0.000108272	0.00054136	0.000108272	0.000866176	0.001840624	0.000216544	0.000649632	0.000866176	0.001948896	0.000649632	0.000433088	0.003031615	0.000433088	0.001732352
k__Bacteria | p__Actinobacteria | c__Actinobacteria | o__Micrococcales | f__Microbacteriaceae | g__	0.000108272	0.000866176	0.00108272	0.000866176	0.001948896	0.000108272	0.000649632	0.00054136	0.001190992	0.000433088	0.000974448	0.000108272	0.00108272	0.000216544	0.000433088	0.000866176	0.00108272	0.001299264	0.001515808	0.00054136	0.00054136	0.000324816	0.00162408	0.000757904	0.000649632	0.001299264	0.000433088	0.000757904	0.001732352	0.000649632
k__Bacteria | p__Firmicutes | c__Bacilli | o__Bacillales | f__Planococcaceae | g__	0.000974448	0.000974448	0.000216544	0.002273712	0.001299264	0.000324816	0.002273712	0.000974448	0.000866176	0.000757904	0.001190992	0.000649632	0.000866176	0.000216544	0.001732352	0.000216544	0.000324816	0.000324816	0.000649632	0.000757904	0.000974448	0.000433088	0.001299264	0.000324816	0.00054136	0.00054136	0.000324816	0.000649632	0.000433088	0.001190992
k__Bacteria | p__Proteobacteria | c__Betaproteobacteria | o__Rhodocyclales | f__Rhodocyclaceae | g__Dechloromonas	0.000324816	0.000649632	0.00162408	0.000866176	0.000324816	0.000974448	0.001407536	0.002057168	0.001299264	0.000649632	0.000649632	0	0.000433088	0.000216544	0.000757904	0.001515808	0.00054136	0.00054136	0.00054136	0.000433088	0.001190992	0.000757904	0.001190992	0.000757904	0.00054136	0.000433088	0.00108272	0.00108272	0.00054136	0.001190992
k__Bacteria | p__Firmicutes | c__Bacilli | o__Lactobacillales | f__Lactobacillaceae | g__Lactobacillus	0.000108272	0.00108272	0.00162408	0.000866176	0.001299264	0.000649632	0.000974448	0.000216544	0.00054136	0.000108272	0.000649632	0.00108272	0.000866176	0.000216544	0.001190992	0.000974448	0.001190992	0.00054136	0.00108272	0.000649632	0.00054136	0.001407536	0.001732352	0.000649632	0.000974448	0.000649632	0.00054136	0.000866176	0.000866176	0.000324816
k__Bacteria | p__Proteobacteria | c__Alphaproteobacteria | o__Rhodobacterales | f__Rhodobacteraceae | g__	0.001299264	0.000324816	0.001515808	0.000216544	0.000866176	0.00162408	0.00054136	0.000433088	0.001190992	0.000757904	0	0.000433088	0.001190992	0.000757904	0.000866176	0.00108272	0.00054136	0.000649632	0.000757904	0.000433088	0.001299264	0.001732352	0.000324816	0.00108272	0.000649632	0.000649632	0.000216544	0.00054136	0.001190992	0.00108272
k__Bacteria | p__Bacteroidetes | c__Bacteroidia | o__Bacteroidales | f__Porphyromonadaceae | g__Tannerella	0.00108272	0.001299264	0.000649632	0.003248159	0.000974448	0.000216544	0.001407536	0.00216544	0.00162408	0.000866176	0.000108272	0.000866176	0.001732352	0.001515808	0.000974448	0.000649632	0.000216544	0.000216544	0.000324816	0.00054136	0.000649632	0.000216544	0	0.000216544	0.000216544	0.00054136	0.000216544	0.000433088	0.000324816	0.000433088
k__Bacteria | p__Proteobacteria | c__Deltaproteobacteria | o__GR-WP33-30 | f__uncultured | g__uncultured	0.001299264	0.000649632	0.000433088	0.000324816	0.001190992	0.000433088	0.00054136	0.00054136	0.001190992	0.00108272	0.000757904	0.000974448	0.000757904	0.000649632	0.001515808	0.000649632	0.000757904	0.000649632	0.000974448	0.000649632	0.000757904	0.000866176	0.000433088	0.00108272	0.001299264	0.00054136	0.000216544	0.000216544	0.001190992	0.00108272
k__Bacteria | p__Acidobacteria | c__Acidobacteria | o__Subgroup 4 | f__RB41 | g__uncultured	0.000433088	0.000866176	0.000216544	0.000757904	0.001190992	0.000324816	0.000974448	0.000866176	0.001515808	0.000757904	0.000433088	0.000866176	0.000757904	0.000649632	0.000866176	0.000757904	0.001407536	0.000974448	0.001190992	0.000866176	0.000757904	0.001190992	0.000649632	0.000866176	0.000757904	0.00108272	0.000108272	0.000324816	0.000324816	0.000324816
k__Bacteria | p__Firmicutes | c__Clostridia | o__Clostridiales | f__Family XIII | g__uncultured	0.001190992	0.000108272	0	0.002381984	0.000216544	0	0.001840624	0.002057168	0.001407536	0.002057168	0.000216544	0.001190992	0.000649632	0.001190992	0.000974448	0.000757904	0.000324816	0.000324816	0.003248159	0.000757904	0.000216544	0.000216544	0.000108272	0.000649632	0.000108272	0	0.00054136	0	0	0.000108272
k__Bacteria | p__Proteobacteria | c__Alphaproteobacteria | o__Rhizobiales | f__Methylobacteriaceae | g__Methylobacterium	0.00108272	0.00162408	0.000216544	0.000433088	0.000757904	0.00162408	0.00054136	0.000757904	0.000649632	0.001515808	0.000433088	0.000757904	0.000649632	0.000757904	0.000324816	0.001732352	0.000649632	0.00108272	0.000974448	0.000757904	0.00054136	0.000649632	0.000324816	0.001515808	0.000216544	0.000216544	0.001299264	0.000216544	0.000216544	0.000324816
k__Bacteria | p__Fusobacteria | c__Fusobacteriia | o__Fusobacteriales | f__Leptotrichiaceae | g__Leptotrichia	0.000324816	0.000757904	0.001299264	0.000974448	0.00054136	0.00108272	0.000974448	0.000866176	0.001732352	0.000866176	0.000108272	0.000974448	0.000216544	0.00054136	0.000324816	0.00054136	0.000649632	0.000866176	0.000649632	0.000757904	0.000866176	0.000649632	0	0.000433088	0.000974448	0.000974448	0.000649632	0.000866176	0.000757904	0.001190992
k__Bacteria | p__Proteobacteria | c__Deltaproteobacteria | o__Sh765B-TzT-29 | f__uncultured | g__uncultured	0.00108272	0.000866176	0.000866176	0.000216544	0.001190992	0.000108272	0.000433088	0.00054136	0.000324816	0.000866176	0.000216544	0.00054136	0.000974448	0.000866176	0.001190992	0.001190992	0.000649632	0.000757904	0.001407536	0.000216544	0.000649632	0.000866176	0.000649632	0.001190992	0.000866176	0.000324816	0.000757904	0.000866176	0.000757904	0.000757904
k__Bacteria | p__Actinobacteria | c__Actinobacteria | o__Frankiales | f__Acidothermaceae | g__Acidothermus	0.000108272	0.000433088	0.000216544	0.00108272	0.000649632	0.000324816	0.001407536	0.000649632	0.000974448	0.000433088	0.000216544	0.000649632	0.000866176	0.000757904	0.000216544	0.001407536	0.000866176	0.001190992	0.00216544	0.000866176	0.000433088	0.000216544	0.000649632	0.000324816	0.001190992	0.00054136	0.00054136	0.000216544	0.000866176	0.001515808
k__Bacteria | p__Firmicutes | c__Clostridia | o__Clostridiales | f__Family XIII | g__Incertae Sedis	0.000216544	0.000324816	0	0.002490256	0.000216544	0	0.001515808	0.002273712	0.001732352	0.000974448	0	0	0.000324816	0.000974448	0.000216544	0.001407536	0.000108272	0	0	0.000108272	0.000108272	0.001948896	0.00054136	0.002815071	0.000108272	0.000433088	0.002273712	0.000108272	0.000216544	0.000324816
k__Bacteria | p__Firmicutes | c__Clostridia | o__Clostridiales | f__Peptostreptococcaceae | g__Peptoclostridium	0.000216544	0.000433088	0.000649632	0.00108272	0.00054136	0	0.001515808	0.000649632	0.00054136	0.000757904	0.000216544	0.000866176	0.00108272	0.001840624	0.001732352	0.000649632	0.000974448	0.001299264	0.00054136	0.000974448	0.000108272	0.00108272	0.000866176	0.000216544	0.000757904	0.000216544	0.000649632	0.000324816	0.000649632	0.000108272
k__Bacteria | p__Proteobacteria | c__Gammaproteobacteria | o__Enterobacteriales | f__Enterobacteriaceae | g__Citrobacter	0.001190992	0.001299264	0.000324816	0.001190992	0.000974448	0.000866176	0.000866176	0.000866176	0.000757904	0.000649632	0.000324816	0.000757904	0.00054136	0.000866176	0.00054136	0.000757904	0.000649632	0.000757904	0.00108272	0.000974448	0.000866176	0.000216544	0.000108272	0.000757904	0.00054136	0	0.00054136	0.000866176	0.000433088	0.000649632
k__Bacteria | p__Actinobacteria | c__Actinobacteria | o__Corynebacteriales | f__Mycobacteriaceae | g__Mycobacterium	0.00108272	0.00054136	0.000649632	0.000649632	0.000974448	0.000216544	0.000649632	0.000757904	0.000866176	0.000649632	0.000108272	0.000433088	0.000433088	0.000974448	0.00054136	0.000974448	0.00054136	0.000866176	0.00108272	0.000757904	0.001299264	0.001299264	0.00054136	0.000108272	0.000324816	0.000433088	0.00054136	0.000866176	0.000757904	0.000757904
k__Bacteria | p__Proteobacteria | c__Gammaproteobacteria | o__Cardiobacteriales | f__Cardiobacteriaceae | g__Cardiobacterium	0.001190992	0.001190992	0.000108272	0.000433088	0.001299264	0.000324816	0.000757904	0.000974448	0.000649632	0.000216544	0	0.000649632	0.000649632	0.001299264	0.000757904	0.000324816	0.000108272	0.000866176	0.000757904	0.000216544	0.002273712	0	0.000216544	0	0.000757904	0	0.000108272	0.002273712	0.000324816	0.001515808
k__Bacteria | p__Proteobacteria | c__Epsilonproteobacteria | o__Campylobacterales | f__Campylobacteraceae | g__Campylobacter	0	0.000216544	0.000216544	0.001948896	0.000108272	0.000757904	0.000974448	0.000324816	0.000974448	0.000757904	0	0.000108272	0.00054136	0	0	0.000974448	0.000433088	0.001299264	0.00054136	0.000866176	0.000433088	0.00162408	0.000866176	0.00162408	0.000433088	0	0.00216544	0.000324816	0.000433088	0.000433088
k__Bacteria | p__Bacteroidetes | c__Flavobacteriia | o__Flavobacteriales | f__Flavobacteriaceae | g__Bergeyella	0.000108272	0.000324816	0.00054136	0.002057168	0.000324816	0.000216544	0.000974448	0.000757904	0.000866176	0.000757904	0.001840624	0.000649632	0.001190992	0.001515808	0.001299264	0.000433088	0.00054136	0.000216544	0.00108272	0.000216544	0.000433088	0.000216544	0.000757904	0	0.000433088	0	0	0.000757904	0.000216544	0.000216544
k__Bacteria | p__Acidobacteria | c__Holophagae | o__Subgroup 7 | f__uncultured | g__uncultured	0.000866176	0.000324816	0.000433088	0.000324816	0.000757904	0.001299264	0.000649632	0.000649632	0.000649632	0.00108272	0.000433088	0.000216544	0.00054136	0.000216544	0.000216544	0.000216544	0.000216544	0.000216544	0.000108272	0.000974448	0.00054136	0.000866176	0.001732352	0.000433088	0.000757904	0.001732352	0.000757904	0.000324816	0.000324816	0.000866176
k__Bacteria | p__Actinobacteria | c__Thermoleophilia | o__Gaiellales | f__uncultured | g__uncultured	0.000108272	0.000757904	0.001190992	0.000757904	0.00054136	0.000433088	0.000757904	0.00108272	0.000324816	0.000324816	0.000108272	0.000216544	0.00054136	0.000216544	0.00108272	0.000649632	0.000108272	0.000324816	0.000866176	0.000216544	0.000974448	0.000649632	0.001515808	0.00054136	0.000433088	0.000866176	0.000433088	0.000649632	0.000866176	0.000974448
k__Bacteria | p__Firmicutes | c__Clostridia | o__Clostridiales | f__Lachnospiraceae | g__Catonella	0.000324816	0.00108272	0.000324816	0.000649632	0.000108272	0	0.000324816	0.000108272	0.000433088	0.00054136	0	0.001299264	0.000649632	0.000649632	0.000757904	0.000866176	0.000433088	0.001407536	0.000433088	0.00108272	0.000108272	0.00108272	0	0.001948896	0.000433088	0	0.002381984	0.00054136	0	0.000433088
k__Bacteria | p__Firmicutes | c__Negativicutes | o__Selenomonadales | f__Veillonellaceae | g__Selenomonas	0.001299264	0.00162408	0.00054136	0.000433088	0.001515808	0.000324816	0	0.000649632	0.000108272	0.000108272	0.000433088	0.000866176	0.000433088	0.000433088	0.001190992	0.000433088	0.000108272	0.000108272	0.000216544	0	0	0.000866176	0.00054136	0.001732352	0.000216544	0.000108272	0.002815071	0.000433088	0.00054136	0.000108272
k__Bacteria | p__Proteobacteria | c__Alphaproteobacteria | o__Sphingomonadales | f__Sphingomonadaceae | g__Sphingopyxis	0.00108272	0.00108272	0.00108272	0.000324816	0.000757904	0.001407536	0.000216544	0.000108272	0.000324816	0.000433088	0.000433088	0.000433088	0.000757904	0.000866176	0.00054136	0.00054136	0.000216544	0.000433088	0.000324816	0.00054136	0.000324816	0.001515808	0.000324816	0.00108272	0.000216544	0.000974448	0.000433088	0.000649632	0.00054136	0
k__Bacteria | p__Bacteroidetes | c__Sphingobacteriia | o__Sphingobacteriales | f__Chitinophagaceae | g__uncultured	0.000974448	0.00054136	0.000649632	0.000433088	0.000649632	0.000324816	0.001407536	0.000649632	0.000649632	0.000757904	0.000649632	0.000433088	0.00054136	0.000649632	0.000433088	0.00054136	0.000433088	0.000757904	0.000216544	0.000324816	0.00054136	0.001190992	0.000108272	0	0.000866176	0.000216544	0.000433088	0.001299264	0.000433088	0.000649632
k__Bacteria | p__Hydrogenedentes | c__uncultured | o__uncultured | f__uncultured | g__uncultured	0.000216544	0.000757904	0.001190992	0.000757904	0.00054136	0	0.000324816	0.000433088	0.000866176	0.000108272	0	0.000757904	0.000433088	0.000216544	0.000433088	0.000433088	0.00108272	0.000757904	0.001299264	0.000324816	0.000649632	0.000757904	0.001190992	0	0.000866176	0.000324816	0.000108272	0.000649632	0.001407536	0.000866176
k__Bacteria | p__Proteobacteria | c__Gammaproteobacteria | o__Xanthomonadales | f__uncultured | g__uncultured	0.000757904	0.000757904	0	0.000974448	0	0.000433088	0.000324816	0.00054136	0.000649632	0.000866176	0.000324816	0.000866176	0	0.000757904	0.000649632	0.000757904	0.000974448	0.00216544	0.00054136	0.000216544	0.000216544	0.000974448	0.000216544	0.000974448	0.000433088	0.000433088	0.000324816	0.000433088	0.000433088	0.000757904
k__Bacteria | p__Firmicutes | c__Clostridia | o__Clostridiales | f__Lachnospiraceae | g__Butyrivibrio 2	0.000216544	0	0	0	0.000324816	0.000108272	0.000216544	0	0	0	0.000108272	0.00054136	0.000216544	0.000649632	0.000324816	0.001732352	0.000108272	0.00054136	0.000216544	0.000324816	0.000108272	0.002923343	0.000108272	0.003572975	0.000216544	0	0.004330879	0	0.000433088	0.000216544
k__Bacteria | p__Proteobacteria | c__Betaproteobacteria | o__Burkholderiales | f__Comamonadaceae | g__Limnohabitans	0.000757904	0.000649632	0.000324816	0.00054136	0.000324816	0.000866176	0.00054136	0.000433088	0.00054136	0.000974448	0.000108272	0.000974448	0.000108272	0.000216544	0.000324816	0.000433088	0.000433088	0.000757904	0.000324816	0.000974448	0.001190992	0.000757904	0.000216544	0.00054136	0.000433088	0.000324816	0.000866176	0.001407536	0.00054136	0.00054136
k__Bacteria | p__Proteobacteria | c__Gammaproteobacteria | o__Alteromonadales | f__Shewanellaceae | g__Shewanella	0.00054136	0.00108272	0.000324816	0.000108272	0.000433088	0.00108272	0.000433088	0.001190992	0.000108272	0.00054136	0.000433088	0.000649632	0.00054136	0.00108272	0.000866176	0.000108272	0.000649632	0.000433088	0.000433088	0.00054136	0.000324816	0.000757904	0	0.000433088	0.000649632	0.001190992	0.000866176	0.000649632	0.000324816	0.000324816
k__Bacteria | p__Firmicutes | c__Clostridia | o__Clostridiales | f__Lachnospiraceae | g__Johnsonella	0.000108272	0.000649632	0.000108272	0.000974448	0.000108272	0	0.000866176	0.000433088	0.000974448	0.000216544	0	0.000433088	0.001190992	0.00216544	0.000757904	0.000757904	0.000433088	0.000757904	0.000433088	0.00054136	0.000433088	0.000433088	0.000108272	0.000974448	0.000324816	0.000866176	0.000757904	0.000866176	0	0.000324816
k__Bacteria | p__Actinobacteria | c__Acidimicrobiia | o__Acidimicrobiales | f__uncultured | g__uncultured	0.000649632	0.000757904	0.000216544	0.00054136	0.001299264	0	0.000974448	0.000433088	0.000757904	0.000433088	0.000433088	0.000433088	0.000649632	0.000324816	0.000974448	0.000433088	0.000757904	0.00108272	0.000649632	0.000324816	0.000324816	0.000757904	0.000433088	0.000433088	0.000324816	0.000649632	0.000216544	0.000324816	0.000866176	0.000433088
k__Bacteria | p__Firmicutes | c__Clostridia | o__Clostridiales | f__Lachnospiraceae | g__Stomatobaculum	0.000324816	0.000324816	0.000216544	0.001515808	0.000108272	0	0.000649632	0.000108272	0.001407536	0.00108272	0	0.00054136	0.000433088	0.000757904	0.000433088	0.000324816	0.000216544	0.000216544	0.000324816	0.000433088	0.000649632	0.000433088	0.000216544	0.000974448	0.00054136	0.00108272	0.001948896	0.00054136	0	0.000866176
k__Bacteria | p__Chloroflexi | c__Anaerolineae | o__Anaerolineales | f__Anaerolineaceae | g__Anaerolinea	0.000324816	0.00108272	0.000757904	0.000216544	0.00054136	0.000324816	0.00054136	0.00108272	0.000108272	0.000216544	0.000216544	0.000649632	0	0.000216544	0.00054136	0.000866176	0.000757904	0.000757904	0.00054136	0.000216544	0.000324816	0.001190992	0.00054136	0.000433088	0.000649632	0.00054136	0.000324816	0.000649632	0.000974448	0.000974448
k__Bacteria | p__Saccharibacteria | c__ | o__ | f__ | g__	0.000216544	0.00108272	0.000649632	0.000108272	0.000866176	0.000757904	0.000108272	0.000108272	0.000108272	0.000433088	0	0	0.000108272	0.000433088	0.000108272	0.000216544	0	0.000324816	0.000324816	0.000108272	0.001948896	0.001190992	0.001190992	0	0.001299264	0.00054136	0.000324816	0.001732352	0.000757904	0.00108272
k__Bacteria | p__Proteobacteria | c__Alphaproteobacteria | o__Caulobacterales | f__Caulobacteraceae | g__Brevundimonas	0.000649632	0.000757904	0.000974448	0.000108272	0.000324816	0.001190992	0.00054136	0.000216544	0.00054136	0.000757904	0	0.000324816	0.000216544	0.000974448	0.000433088	0.000974448	0.000649632	0.000757904	0.000649632	0.000108272	0.000757904	0.00108272	0.000433088	0.000324816	0.000649632	0	0.000433088	0.000108272	0.000757904	0.000216544
k__Bacteria | p__Firmicutes | c__Bacilli | o__Bacillales | f__Staphylococcaceae | g__Staphylococcus	0.000433088	0.000433088	0.000216544	0.001299264	0.000108272	0.000433088	0.001190992	0.000866176	0.000866176	0.000974448	0.000216544	0.000108272	0.000216544	0.00108272	0.00054136	0.000649632	0.000649632	0.00108272	0.000433088	0.000108272	0.000324816	0.000108272	0.000866176	0.000108272	0.000433088	0.000216544	0	0.00108272	0.000108272	0.00054136
k__Bacteria | p__Chloroflexi | c__JG30-KF-CM66 | o__uncultured | f__uncultured | g__uncultured	0.000324816	0.000108272	0.000324816	0.000866176	0.000649632	0	0.000649632	0.000324816	0.000216544	0.000433088	0.000108272	0.000866176	0.000757904	0.00054136	0.000216544	0.000324816	0.00108272	0.00054136	0.000433088	0.000433088	0.000433088	0.000216544	0.000866176	0.000108272	0.000757904	0.00162408	0.000216544	0.000108272	0.001515808	0.000216544
k__Bacteria | p__Acidobacteria | c__Acidobacteria | o__Acidobacteriales | f__Acidobacteriaceae (Subgroup 1) | g__Telmatobacter	0	0.000324816	0.000108272	0.000324816	0.000757904	0.000216544	0.000433088	0.000866176	0.00054136	0.00054136	0.000324816	0.000433088	0.000649632	0.000433088	0.00054136	0.000866176	0.000433088	0.000757904	0.000216544	0.00054136	0.000649632	0.000324816	0.000757904	0.000216544	0.000433088	0.001299264	0.000324816	0.000433088	0.00054136	0.000757904
k__Bacteria | p__Proteobacteria | c__Alphaproteobacteria | o__Rhodospirillales | f__DA111 | g__	0.000324816	0.000866176	0.00162408	0.000324816	0.00054136	0.000649632	0.000757904	0.000757904	0.000649632	0.000433088	0.000433088	0.000433088	0	0	0.000324816	0.000433088	0.001299264	0.000757904	0.00054136	0.000649632	0.000433088	0.000108272	0.000649632	0.000108272	0.000433088	0.000324816	0.000433088	0	0.000324816	0.000433088
k__Bacteria | p__Proteobacteria | c__Betaproteobacteria | o__Neisseriales | f__Neisseriaceae | g__uncultured	0.001299264	0.001190992	0.00054136	0	0.00108272	0.000433088	0	0.000433088	0.00054136	0	0	0	0.002381984	0.003681247	0.001407536	0	0.000108272	0.000108272	0.000324816	0.000216544	0.000216544	0.000433088	0	0.000108272	0	0	0.000216544	0.000324816	0	0
k__Bacteria | p__Proteobacteria | c__Betaproteobacteria | o__Burkholderiales | f__Comamonadaceae | g__Variovorax	0.000649632	0.000324816	0.000866176	0.00054136	0.000108272	0.000324816	0.000216544	0.00054136	0.001190992	0.00054136	0.000324816	0	0.000216544	0.000324816	0.00054136	0.00054136	0.000324816	0.000433088	0.000108272	0.000757904	0.000433088	0.000974448	0.000433088	0.00054136	0.000433088	0.000649632	0.000649632	0.000324816	0.000216544	0.001407536
k__Bacteria | p__Bacteroidetes | c__Sphingobacteriia | o__Sphingobacteriales | f__Saprospiraceae | g__uncultured	0.00054136	0.00054136	0.000324816	0.000216544	0.001190992	0	0.000433088	0.000108272	0.000866176	0.000324816	0.000216544	0.001190992	0.000324816	0.000649632	0.000433088	0.000108272	0.000108272	0.000108272	0.00054136	0.000108272	0.000866176	0.00108272	0.000757904	0	0.000433088	0.001299264	0	0.000216544	0.000974448	0.000757904
k__Bacteria | p__Proteobacteria | c__Betaproteobacteria | o__Burkholderiales | f__Comamonadaceae | g__Comamonas	0.000649632	0.000649632	0	0.000216544	0.000649632	0	0.000433088	0.000433088	0.000108272	0	0	0	0.001190992	0.003031615	0.000649632	0.000649632	0	0.000108272	0	0.000108272	0.000324816	0.00108272	0.000324816	0.000433088	0.000324816	0	0.000433088	0.001948896	0	0.000649632
k__Bacteria | p__Actinobacteria | c__Actinobacteria | o__Micrococcales | f__ | g__	0	0.000108272	0	0.00054136	0.00054136	0	0.000433088	0.000108272	0.000216544	0	0.000216544	0.000216544	0.000433088	0.000324816	0.000324816	0.000324816	0.000974448	0.000649632	0.00054136	0.000216544	0.00054136	0.00054136	0.00108272	0.000433088	0.001190992	0.001515808	0	0.000866176	0.001190992	0.000757904
k__Bacteria | p__Latescibacteria | c__uncultured | o__uncultured | f__uncultured | g__uncultured	0.000649632	0.000974448	0	0.000433088	0.000324816	0.000108272	0.000649632	0.000974448	0.000757904	0.000216544	0.000108272	0.000108272	0.000324816	0.000433088	0.000433088	0.000324816	0.000649632	0.000324816	0.00054136	0.000108272	0.000108272	0.000324816	0.001407536	0.000433088	0.000757904	0.00054136	0.00054136	0.000324816	0.00054136	0.000866176
k__Bacteria | p__Bacteroidetes | c__Bacteroidetes vadinHA17 | o__uncultured | f__uncultured | g__uncultured	0.000974448	0.000757904	0.000433088	0.000433088	0.000324816	0	0.000433088	0.00054136	0.000108272	0.000324816	0.000324816	0.000649632	0.000324816	0.000324816	0.000757904	0.000324816	0.000433088	0.000324816	0.000324816	0.000433088	0.000649632	0.000649632	0.000433088	0.000324816	0.000433088	0.000433088	0.000324816	0.000974448	0.000757904	0.000433088
k__Bacteria | p__Firmicutes | c__Clostridia | o__Clostridiales | f__Defluviitaleaceae | g__Defluviitaleaceae UCG-011	0.00054136	0.000433088	0	0.000866176	0.00054136	0	0.000216544	0	0.000216544	0.000216544	0	0.00054136	0.000433088	0.000649632	0.000649632	0.00054136	0	0.000433088	0.000108272	0.00054136	0.000108272	0.000974448	0.000649632	0.001299264	0.00054136	0.00054136	0.001840624	0.000108272	0.000649632	0.000324816
k__Bacteria | p__Proteobacteria | c__Deltaproteobacteria | o__Desulfovibrionales | f__Desulfovibrionaceae | g__Desulfovibrio	0.000433088	0.000433088	0.00054136	0.001407536	0.000216544	0.000324816	0.00054136	0.000216544	0.000433088	0.000866176	0	0.000108272	0.000216544	0.000324816	0.000649632	0.000757904	0.000866176	0.000324816	0.000433088	0.000433088	0.000108272	0.000757904	0.000108272	0.001299264	0.000216544	0.000757904	0.00054136	0.000216544	0.000216544	0.000216544
k__Bacteria | p__Bacteroidetes | c__Cytophagia | o__Cytophagales | f__Cytophagaceae | g__uncultured	0.00054136	0.000866176	0.000108272	0.000108272	0.000324816	0.000108272	0.000433088	0.00108272	0.000324816	0.000433088	0.000108272	0.000433088	0.000866176	0.000974448	0.000324816	0	0.000324816	0.000757904	0	0.000216544	0.000108272	0.001407536	0.000757904	0.000108272	0.00054136	0.001299264	0.000216544	0.000108272	0.000433088	0.000433088
k__Bacteria | p__Bacteroidetes | c__Bacteroidia | o__Bacteroidales | f__Porphyromonadaceae | g__uncultured	0.000649632	0.000757904	0	0.000216544	0.000649632	0	0.000757904	0.000108272	0.000216544	0.000324816	0	0.000866176	0.000324816	0.000649632	0.000649632	0.000433088	0.000324816	0.000324816	0.000757904	0.000108272	0.00054136	0.000649632	0.000866176	0	0.000649632	0.000866176	0	0.000216544	0.001190992	0.00054136
k__Bacteria | p__Firmicutes | c__Clostridia | o__Clostridiales | f__Lachnospiraceae | g__uncultured	0.000108272	0.000324816	0.000433088	0.000108272	0.000324816	0	0	0.00054136	0	0.000108272	0	0.003681247	0.000108272	0.000324816	0.001840624	0.00054136	0.00054136	0.000216544	0.000649632	0.000324816	0.000433088	0.000324816	0.000216544	0.000433088	0.000108272	0.000866176	0.000324816	0.000216544	0.000216544	0.000324816
k__Bacteria | p__Proteobacteria | c__Betaproteobacteria | o__Burkholderiales | f__Alcaligenaceae | g__uncultured	0.000757904	0.000649632	0.000324816	0.000649632	0.000649632	0.00054136	0.000757904	0.00054136	0.000433088	0.000433088	0.000324816	0.000108272	0.001732352	0.000108272	0.00054136	0.000433088	0.00054136	0.000757904	0.000108272	0.00054136	0.000108272	0.000324816	0	0.000108272	0.000216544	0	0	0.001190992	0.000216544	0.00054136
k__Bacteria | p__Acidobacteria | c__Acidobacteria | o__Acidobacteriales | f__Acidobacteriaceae (Subgroup 1) | g__uncultured	0.000866176	0.000757904	0.00054136	0.000866176	0.00054136	0.000108272	0.000974448	0.000649632	0.000324816	0.000433088	0.000108272	0.000324816	0	0.000216544	0.000649632	0.000108272	0	0.000216544	0.00054136	0.000216544	0.000649632	0.000216544	0.00054136	0.00054136	0.00108272	0	0.000324816	0.00054136	0.00054136	0.000433088
k__Bacteria | p__Proteobacteria | c__Alphaproteobacteria | o__Rhizobiales | f__Xanthobacteraceae | g__Pseudolabrys	0.000324816	0.000324816	0.000324816	0	0.000433088	0.000974448	0.000108272	0.000433088	0.000216544	0.00054136	0.000108272	0.000324816	0.000866176	0.000433088	0.000108272	0.001190992	0.000108272	0.000216544	0.000108272	0.000324816	0.000324816	0.001840624	0.000433088	0.001190992	0.000108272	0.000216544	0.000866176	0.000108272	0.000216544	0.000433088
k__Bacteria | p__Proteobacteria | c__Gammaproteobacteria | o__Oceanospirillales | f__Oceanospirillaceae | g__Nitrincola	0.00054136	0.000866176	0.001407536	0.000108272	0.000433088	0.000757904	0.000433088	0.00054136	0.000433088	0.000324816	0.000216544	0.000324816	0.000216544	0.000216544	0.000757904	0.000216544	0	0.000324816	0.000649632	0.000757904	0	0.000324816	0.000974448	0.000649632	0	0.000324816	0.000324816	0.00054136	0.000324816	0.000216544
k__Bacteria | p__Firmicutes | c__Negativicutes | o__Selenomonadales | f__Veillonellaceae | g__Megasphaera	0	0.000649632	0	0	0.00108272	0	0.000108272	0.000108272	0.000108272	0.000216544	0	0.000324816	0	0	0.000433088	0.00054136	0.000216544	0.000108272	0.000216544	0.000216544	0.000108272	0.000649632	0.001948896	0.000216544	0.001299264	0.001299264	0.000866176	0.00054136	0.00108272	0.000757904
k__Bacteria | p__Proteobacteria | c__Betaproteobacteria | o__Rhodocyclales | f__Rhodocyclaceae | g__uncultured	0.000324816	0.000757904	0	0.000757904	0.000324816	0.000324816	0.000757904	0.000216544	0.000433088	0.000757904	0	0.000108272	0.000433088	0	0.000757904	0.00054136	0.000216544	0.000866176	0.000324816	0.000216544	0.000216544	0.000433088	0.001299264	0.000324816	0.000974448	0.000108272	0.000433088	0.000324816	0.000216544	0.000649632
k__Bacteria | p__Saccharibacteria | c__ | o__ | f__ | g__Candidatus Saccharimonas	0	0.000649632	0.000216544	0.000108272	0.000974448	0.000216544	0.000216544	0.000433088	0	0.000324816	0	0.00054136	0.000108272	0.000757904	0.001190992	0	0.000649632	0.000324816	0.000433088	0.000216544	0.000649632	0.00054136	0.000974448	0	0.00054136	0.00054136	0	0.000216544	0.001732352	0.000216544
k__Bacteria | p__Proteobacteria | c__Gammaproteobacteria | o__Oceanospirillales | f__Halomonadaceae | g__Halomonas	0.000216544	0.000433088	0.000433088	0.000433088	0.00054136	0.000216544	0.000324816	0.000433088	0.000433088	0.000216544	0.000216544	0.000216544	0.000433088	0.000974448	0.000866176	0.00054136	0.000649632	0.000649632	0.000216544	0.000649632	0.000433088	0.000108272	0.000866176	0.000324816	0.000433088	0.000649632	0.000216544	0.000433088	0	0
k__Bacteria | p__Bacteroidetes | c__Bacteroidia | o__Bacteroidales | f__Prevotellaceae | g__Prevotella 6	0.000324816	0.000974448	0.000108272	0.000216544	0.001732352	0.000216544	0.000108272	0.000757904	0	0.000108272	0	0.000108272	0.000757904	0	0.000216544	0.000324816	0	0	0	0.000216544	0	0.001732352	0.000757904	0.000433088	0.000649632	0.000757904	0.000324816	0.000108272	0.00108272	0.000324816
k__Bacteria | p__Bacteroidetes | c__Bacteroidia | o__Bacteroidales | f__Prevotellaceae | g__Alloprevotella	0.000108272	0.000216544	0.000324816	0.000108272	0.000866176	0	0	0.000324816	0.000866176	0	0	0.00054136	0	0	0.000649632	0.000433088	0	0.000216544	0.000216544	0.000324816	0.000324816	0.000757904	0.00054136	0.000866176	0.001190992	0.000757904	0.000757904	0	0.001407536	0.000433088
k__Bacteria | p__Chloroflexi | c__uncultured | o__uncultured | f__uncultured | g__uncultured	0	0	0.00054136	0.00108272	0.00054136	0.000108272	0.000433088	0.000108272	0.000433088	0.000433088	0.00054136	0.000216544	0	0	0.000108272	0.000216544	0.000433088	0.000433088	0.000433088	0.000433088	0.000216544	0.000974448	0.000757904	0.000216544	0.00054136	0.00054136	0	0.000324816	0.001407536	0.000649632
k__Bacteria | p__Nitrospirae | c__Nitrospira | o__Nitrospirales | f__Nitrospiraceae | g__Nitrospira	0.000108272	0.000108272	0.000433088	0.001407536	0.000757904	0	0.00108272	0.000433088	0.000757904	0.000757904	0.000324816	0.000216544	0.000216544	0	0.000433088	0.000433088	0.000324816	0.000324816	0.000433088	0.000324816	0.000757904	0.000216544	0.000108272	0.00054136	0.000324816	0.000433088	0.000324816	0.000216544	0	0.000216544
k__Bacteria | p__Chloroflexi | c__TK10 | o__uncultured | f__uncultured | g__uncultured	0.000433088	0.00054136	0.000433088	0	0.000433088	0	0.000216544	0.00054136	0.000108272	0.000433088	0.000108272	0.000324816	0.000649632	0.000433088	0.000324816	0.000108272	0.00054136	0.000324816	0.000757904	0	0.000433088	0.000433088	0.000433088	0.000216544	0.000324816	0.000757904	0.000433088	0.000324816	0.000324816	0.001407536
k__Bacteria | p__Proteobacteria | c__Betaproteobacteria | o__Burkholderiales | f__Comamonadaceae | g__Simplicispira	0.00054136	0.000216544	0.000866176	0.000649632	0.000433088	0.000324816	0.000216544	0.000649632	0.000324816	0.000324816	0.000108272	0.000433088	0.000108272	0.000216544	0.000324816	0.000433088	0.000108272	0.000216544	0.000216544	0.000866176	0.00054136	0.000324816	0.000216544	0.00054136	0.000649632	0.000216544	0.000324816	0.000974448	0	0.000324816
k__Bacteria | p__Proteobacteria | c__Betaproteobacteria | o__SC-I-84 | f__uncultured | g__uncultured	0.000433088	0.000433088	0.000216544	0.000757904	0.000433088	0.000108272	0.00108272	0.000108272	0.000757904	0.000433088	0.000433088	0.000757904	0.00054136	0.000108272	0.000649632	0.00054136	0.000433088	0.000324816	0.000324816	0.000108272	0.000433088	0	0.000216544	0.000324816	0.000433088	0.000324816	0.000324816	0.000108272	0	0.000433088
k__Bacteria | p__Bacteroidetes | c__Bacteroidia | o__Bacteroidales | f__ML635J-40 aquatic group | g__	0.000324816	0.000757904	0.00054136	0.000216544	0.000324816	0	0.000433088	0.000216544	0.000649632	0.000216544	0	0.000216544	0	0.000866176	0.000974448	0.000757904	0.000324816	0.000649632	0.000216544	0	0.000757904	0.000757904	0.000216544	0.000433088	0.000649632	0	0.000216544	0.000433088	0.000324816	0
k__Bacteria | p__Deinococcus-Thermus | c__Deinococci | o__Deinococcales | f__Trueperaceae | g__Truepera	0.00054136	0.000649632	0	0.00054136	0.00054136	0.000324816	0.000757904	0.000433088	0.000757904	0.000108272	0	0.000216544	0.000649632	0.000324816	0.000108272	0.000216544	0.000324816	0.000649632	0	0.000324816	0.000216544	0.000757904	0.000216544	0.00054136	0.000108272	0.000649632	0.000108272	0.000216544	0.000757904	0.000433088
k__Bacteria | p__Firmicutes | c__Negativicutes | o__Selenomonadales | f__Veillonellaceae | g__Dialister	0.000974448	0.001299264	0	0.000216544	0.000757904	0.000108272	0.000433088	0.000324816	0.001190992	0.000433088	0	0.000108272	0.000433088	0.000324816	0.000324816	0.000108272	0.000324816	0.000108272	0.000216544	0.000324816	0.000216544	0	0.00054136	0.000108272	0.00054136	0.000216544	0.000108272	0.000649632	0.000324816	0.000757904
k__Bacteria | p__Proteobacteria | c__Betaproteobacteria | o__Burkholderiales | f__Burkholderiaceae | g__Burkholderia	0.000974448	0.00054136	0	0.000216544	0.000649632	0.000757904	0.000433088	0.000324816	0.000108272	0.000974448	0.000108272	0.000433088	0.000324816	0.000216544	0.000324816	0.000757904	0	0.000866176	0.000866176	0.000324816	0	0.000433088	0.000108272	0.000324816	0	0	0.000757904	0.000433088	0.000108272	0
k__Bacteria | p__Proteobacteria | c__Alphaproteobacteria | o__Sphingomonadales | f__Sphingomonadaceae | g__Novosphingobium	0.000108272	0.00054136	0.000433088	0.000757904	0.00054136	0.000866176	0.00054136	0.000216544	0.00054136	0.000108272	0.000108272	0.000108272	0.000324816	0.000216544	0.00054136	0.000324816	0.000324816	0	0.000216544	0.000108272	0.000433088	0.000757904	0.000216544	0.000216544	0.000324816	0.000216544	0.000433088	0.000216544	0.000649632	0.000216544
k__Bacteria | p__Proteobacteria | c__Gammaproteobacteria | o__Xanthomonadales | f__Xanthomonadaceae | g__Arenimonas	0.00054136	0.000324816	0.000108272	0.000216544	0.000649632	0.000324816	0.000108272	0.00054136	0.000433088	0.000216544	0	0	0.000649632	0.000108272	0.000108272	0.000866176	0.000324816	0.00054136	0.000649632	0.000649632	0.000433088	0	0.000324816	0.000324816	0.00054136	0.000216544	0.000649632	0.000108272	0.000324816	0.000216544
k__Bacteria | p__Candidate division SR1 | c__uncultured | o__uncultured | f__uncultured | g__uncultured	0.000324816	0.000216544	0	0.000433088	0.000757904	0	0	0.000108272	0.00162408	0.000216544	0	0.000324816	0	0.000108272	0.000216544	0.000108272	0.000108272	0.000108272	0.000649632	0.000108272	0.000108272	0	0.000866176	0	0.000866176	0.000866176	0.000216544	0.000108272	0.001299264	0.000649632
k__Bacteria | p__Proteobacteria | c__Gammaproteobacteria | o__Xanthomonadales | f__uncultured | g__	0.000216544	0.000757904	0.000324816	0.000433088	0.000324816	0	0.000433088	0.000974448	0.000216544	0.000324816	0	0.000216544	0.000649632	0.00054136	0.000433088	0.000324816	0	0.000324816	0.00054136	0.000108272	0.000108272	0.00054136	0.000108272	0.000433088	0.000433088	0.000433088	0.000108272	0.000324816	0.000324816	0.000433088
k__Bacteria | p__Proteobacteria | c__Gammaproteobacteria | o__Xanthomonadales | f__Xanthomonadales Incertae Sedis | g__uncultured	0.000324816	0.00054136	0.000216544	0.000216544	0.000324816	0.000324816	0.00054136	0.000216544	0.00054136	0	0.000108272	0.000649632	0	0.000324816	0.000649632	0.000216544	0.000649632	0.000324816	0.000433088	0.000216544	0.000433088	0.000324816	0.000108272	0.00108272	0	0	0.000433088	0.000757904	0	0.000433088
k__Bacteria | p__Bacteroidetes | c__Bacteroidia | o__Bacteroidales | f__Prevotellaceae | g__Prevotella 2	0.000108272	0.000433088	0.000324816	0.000433088	0.000866176	0.000216544	0.000324816	0.001299264	0.000433088	0.000216544	0	0.000216544	0.000108272	0.000216544	0.000649632	0	0	0	0	0.000433088	0.000108272	0.000433088	0.001190992	0	0.00054136	0.000974448	0	0	0.000216544	0.00054136
k__Bacteria | p__Proteobacteria | c__Gammaproteobacteria | o__Enterobacteriales | f__Enterobacteriaceae | g__Proteus	0.000433088	0.000649632	0.000324816	0.000649632	0.000433088	0.000324816	0.000757904	0.000216544	0.000216544	0.00054136	0.000108272	0.000324816	0.000216544	0.000216544	0.000324816	0.000433088	0.000324816	0.00108272	0.000216544	0.00054136	0.000108272	0.000108272	0.000216544	0.000108272	0	0.000433088	0.000216544	0.000216544	0.000108272	0.000433088
k__Bacteria | p__Firmicutes | c__Negativicutes | o__Selenomonadales | f__Veillonellaceae | g__Selenomonas 4	0.000108272	0.000433088	0.000324816	0	0.000433088	0.000757904	0.000324816	0.000433088	0.000433088	0.000324816	0	0.000324816	0.00054136	0.000216544	0.000649632	0.000324816	0.000108272	0.000433088	0.000433088	0.000108272	0.000216544	0	0.000324816	0.000433088	0.000216544	0.000324816	0.000866176	0.000324816	0.00054136	0.000216544
k__Bacteria | p__Actinobacteria | c__Acidimicrobiia | o__Acidimicrobiales | f__Acidimicrobiaceae | g__CL500-29 marine group	0.000216544	0.000433088	0.000649632	0	0.00054136	0	0	0	0.000324816	0.000324816	0.000649632	0.000433088	0.000108272	0.000324816	0.000108272	0.00054136	0.00054136	0.000108272	0.000108272	0.000216544	0.000324816	0.000216544	0.000757904	0.000649632	0.00054136	0.000757904	0	0.000108272	0.000649632	0.000433088
k__Bacteria | p__Bacteroidetes | c__Flavobacteriia | o__Flavobacteriales | f__Cryomorphaceae | g__Owenweeksia	0.00054136	0.000216544	0.000108272	0.00054136	0.000216544	0.000216544	0.000974448	0.000757904	0.00054136	0	0.000108272	0	0.000216544	0.000324816	0.000216544	0.000324816	0	0.000108272	0.000216544	0.000433088	0.000324816	0.000108272	0.000866176	0.000324816	0.000757904	0.000433088	0	0.000108272	0.00054136	0.000433088
k__Bacteria | p__Proteobacteria | c__Deltaproteobacteria | o__43F-1404R | f__ | g__	0.000324816	0.000757904	0.000324816	0.000866176	0.000216544	0.001299264	0.000433088	0	0.000324816	0.000649632	0.000324816	0	0	0.000108272	0	0.000108272	0.000108272	0.000324816	0.000108272	0.001299264	0	0.000324816	0.000108272	0.000216544	0	0.000757904	0.000866176	0	0	0.000108272
k__Bacteria | p__Actinobacteria | c__Actinobacteria | o__Actinomycetales | f__Actinomycetaceae | g__uncultured	0.00054136	0.000757904	0	0.000433088	0.000757904	0	0.000324816	0.000649632	0.000216544	0	0	0.000216544	0	0.000108272	0	0.000433088	0.000108272	0.00054136	0.000108272	0.000649632	0.000216544	0.000324816	0.000433088	0	0.000649632	0.000649632	0.000324816	0.00054136	0.000649632	0.000216544
k__Bacteria | p__Bacteroidetes | c__Bacteroidia | o__Bacteroidales | f__Rikenellaceae | g__Alistipes	0	0.000108272	0.000433088	0.000216544	0.000324816	0	0.000108272	0	0.000108272	0	0	0.000216544	0.000324816	0.000324816	0	0.00054136	0	0.000433088	0.000216544	0.000216544	0.000974448	0.001732352	0.000324816	0.000649632	0.000433088	0.000974448	0.000216544	0.000216544	0.000216544	0.000433088
k__Bacteria | p__Bacteroidetes | c__Bacteroidia | o__Bacteroidales | f__Bacteroidales S24-7 group | g__uncultured	0	0.000108272	0.000216544	0.000757904	0.000108272	0.000216544	0.00054136	0	0.000108272	0.000216544	0.000324816	0.000324816	0.000757904	0.000433088	0.000433088	0.00054136	0.000216544	0.00054136	0.000757904	0.000108272	0.000433088	0.000433088	0.000216544	0.000216544	0.000216544	0.000108272	0.000433088	0.000433088	0.000108272	0.000216544
k__Bacteria | p__Proteobacteria | c__Betaproteobacteria | o__Burkholderiales | f__Oxalobacteraceae | g__Massilia	0.000108272	0.000324816	0.000649632	0.000108272	0.000108272	0.000649632	0.000757904	0	0.000216544	0.000108272	0.000324816	0.000216544	0.000324816	0.000649632	0.000433088	0.000433088	0.000324816	0.000433088	0.000866176	0.000324816	0.000216544	0.00054136	0.000108272	0.000216544	0.000216544	0	0	0.000433088	0	0.000433088
k__Bacteria | p__Proteobacteria | c__Betaproteobacteria | o__Burkholderiales | f__Oxalobacteraceae | g__Noviherbaspirillum	0	0.000108272	0	0.000649632	0	0	0.000974448	0.000216544	0.000108272	0.000324816	0.000216544	0.000216544	0	0	0.000108272	0.000433088	0.000324816	0	0.000649632	0.000108272	0.000757904	0.000216544	0.000324816	0.00054136	0.000757904	0.001190992	0	0.000866176	0	0.000433088
k__Bacteria | p__Proteobacteria | c__Gammaproteobacteria | o__Enterobacteriales | f__Enterobacteriaceae | g__Plesiomonas	0.000216544	0	0.000324816	0.00054136	0.000216544	0.000108272	0.001299264	0.000324816	0.000324816	0.000324816	0	0.000108272	0.000108272	0.000649632	0.000108272	0.000216544	0.000649632	0.000866176	0.001299264	0.00054136	0.000216544	0	0	0.000108272	0	0.000216544	0	0.000433088	0.000216544	0.000108272
k__Bacteria | p__Acidobacteria | c__Acidobacteria | o__Subgroup 6 | f__ | g__	0.000433088	0.000108272	0	0	0.000757904	0.000108272	0.000216544	0.000433088	0.000108272	0	0.00054136	0	0.000324816	0.000108272	0.000108272	0.000649632	0	0.000433088	0	0.000433088	0.000216544	0.001407536	0.000324816	0.00054136	0.000216544	0.000866176	0.000108272	0.000216544	0.000324816	0.000433088
k__Bacteria | p__Proteobacteria | c__Betaproteobacteria | o__Burkholderiales | f__Oxalobacteraceae | g__	0.00054136	0.000974448	0.000649632	0	0.00054136	0.000974448	0.000108272	0.000757904	0	0	0	0.00054136	0	0.000108272	0.000216544	0.000649632	0.000108272	0.000433088	0.000324816	0.000433088	0.000216544	0.000433088	0.000324816	0.00054136	0	0.000108272	0.000108272	0.000324816	0	0
k__Bacteria | p__Proteobacteria | c__Betaproteobacteria | o__Rhodocyclales | f__Rhodocyclaceae | g__	0.000324816	0.000866176	0.000108272	0.00054136	0.000108272	0.000324816	0.00054136	0.000216544	0.000324816	0	0.000216544	0.000216544	0.000216544	0	0.000324816	0.000649632	0.000866176	0.000108272	0.000216544	0.000324816	0	0.000216544	0.000216544	0.000433088	0.000649632	0	0.000108272	0.000649632	0	0.000433088
k__Archaea | p__Thaumarchaeota | c__South African Gold Mine Gp 1(SAGMCG-1) | o__uncultured | f__uncultured | g__uncultured	0	0.000216544	0.000866176	0	0.000433088	0.000649632	0	0.000216544	0	0.00054136	0.00054136	0.000324816	0.000324816	0	0.000216544	0.000108272	0.000216544	0.000324816	0.000324816	0.000216544	0.000324816	0.00054136	0.000649632	0	0.000433088	0.000324816	0.000108272	0.00054136	0.000108272	0.000324816
k__Bacteria | p__Proteobacteria | c__Deltaproteobacteria | o__Desulfovibrionales | f__Desulfomicrobiaceae | g__Desulfomicrobium	0.00054136	0.000324816	0.000108272	0.000866176	0.000108272	0.000216544	0.000216544	0.000216544	0.000324816	0.00054136	0.000216544	0.000216544	0.000108272	0	0.000108272	0.000324816	0.000108272	0.000216544	0	0.000433088	0.000866176	0.000324816	0.000216544	0.000216544	0.000108272	0.000433088	0.000324816	0.000433088	0.000216544	0.00054136
k__Bacteria | p__Thermotogae | c__Thermotogae | o__Thermotogales | f__Thermotogaceae | g__GAL15	0.000108272	0.000433088	0.000108272	0.000324816	0.000108272	0.000324816	0.000108272	0.000216544	0.000649632	0.000433088	0.000216544	0	0	0.000324816	0.000108272	0.000324816	0.000216544	0.00054136	0.000108272	0.000324816	0.000324816	0	0.000216544	0.000324816	0.000649632	0.000757904	0.000108272	0.000216544	0.00054136	0.000433088
k__Bacteria | p__Actinobacteria | c__Actinobacteria | o__Bifidobacteriales | f__Bifidobacteriaceae | g__Bifidobacterium	0.000216544	0	0.000974448	0	0.000324816	0.000649632	0.000216544	0	0.000324816	0.000216544	0.000108272	0.000324816	0	0.000216544	0.000866176	0.000216544	0.000216544	0.000216544	0.000108272	0.000216544	0	0	0.000216544	0.000216544	0.000757904	0.000216544	0.000108272	0.000108272	0.000866176	0.00054136
k__Bacteria | p__Proteobacteria | c__Alphaproteobacteria | o__Sphingomonadales | f__Sphingomonadaceae | g__	0	0	0	0	0.000108272	0.000108272	0.000866176	0	0	0	0	0	0	0	0	0.001190992	0.001515808	0.001732352	0.001190992	0	0.000216544	0.000216544	0.000216544	0.000108272	0.000216544	0.000216544	0.000108272	0.000324816	0	0.000108272
k__Bacteria | p__Actinobacteria | c__Actinobacteria | o__PeM15 | f__uncultured | g__uncultured	0.000324816	0.000108272	0.000324816	0.000324816	0.000108272	0.000216544	0.000649632	0.000433088	0.000324816	0	0.000324816	0.000216544	0.000216544	0.000433088	0	0	0.000216544	0.000649632	0.000757904	0	0	0	0.000757904	0	0.000108272	0.000216544	0.000433088	0.000324816	0.000433088	0.000433088
k__Bacteria | p__Synergistetes | c__Synergistia | o__Synergistales | f__Synergistaceae | g__Fretibacterium	0	0	0	0.000649632	0	0	0.000108272	0	0.00054136	0.000108272	0	0	0	0	0.000433088	0.000974448	0	0	0	0.001299264	0.000108272	0.000974448	0.000108272	0.00108272	0	0.000216544	0.00108272	0.000216544	0.000324816	0
k__Bacteria | p__Tenericutes | c__Mollicutes | o__Acholeplasmatales | f__Acholeplasmataceae | g__Acholeplasma	0.000108272	0.000216544	0	0.00162408	0.000216544	0	0.000757904	0.000649632	0.001190992	0.000324816	0	0.000108272	0	0	0	0	0	0	0	0	0	0.000108272	0.00054136	0.000324816	0.000324816	0.000649632	0.000216544	0	0.000866176	0
k__Bacteria | p__Bacteroidetes | c__Sphingobacteriia | o__Sphingobacteriales | f__Saprospiraceae | g__Candidatus Aquirestis	0.000324816	0.000108272	0.000216544	0	0.000433088	0.000216544	0	0.000216544	0	0.000324816	0.000108272	0.000216544	0.00054136	0.000649632	0.000216544	0.000108272	0.000324816	0.000108272	0	0.000108272	0.000108272	0.000108272	0.00108272	0.000216544	0.000216544	0.000433088	0	0.000108272	0.000866176	0.000757904
k__Bacteria | p__Firmicutes | c__Clostridia | o__Clostridiales | f__Lachnospiraceae | g__Shuttleworthia	0.000108272	0.000757904	0.000433088	0.000108272	0.000433088	0.000108272	0.000216544	0.000216544	0.000324816	0.000216544	0	0.000433088	0	0	0.00054136	0.000216544	0	0	0	0	0.000866176	0	0.000108272	0.000324816	0.000757904	0.000324816	0.000108272	0.000649632	0.000108272	0.000757904
k__Bacteria | p__Verrucomicrobia | c__OPB35 soil group | o__uncultured | f__uncultured | g__uncultured	0.000433088	0.000649632	0.000866176	0.000324816	0.000649632	0	0.000216544	0.000324816	0.000216544	0.000108272	0.000108272	0.000108272	0	0.000216544	0	0.000324816	0.000324816	0	0.00054136	0	0	0.000433088	0.000216544	0	0.000433088	0.00054136	0	0.000324816	0.000433088	0.000216544
k__Bacteria | p__Proteobacteria | c__Alphaproteobacteria | o__Rhizobiales | f__Rhizobiales Incertae Sedis | g__Rhizomicrobium	0.000324816	0.000216544	0.000108272	0.000649632	0.000108272	0.000324816	0.00054136	0.000324816	0.00054136	0.00054136	0	0.000324816	0	0.000433088	0.000324816	0.000108272	0.000324816	0	0.001299264	0.000324816	0	0.000216544	0.000108272	0	0	0.000216544	0.000433088	0	0.000108272	0
k__Bacteria | p__Proteobacteria | c__Deltaproteobacteria | o__Myxococcales | f__Haliangiaceae | g__Haliangium	0	0.000324816	0.000216544	0.000433088	0.000108272	0.000433088	0.000216544	0	0.000433088	0.000433088	0.000324816	0.000108272	0	0	0.000216544	0.000108272	0.000757904	0.000216544	0.00054136	0	0.000108272	0.000108272	0.000649632	0.000216544	0.000324816	0.00054136	0.000433088	0	0.000433088	0.000216544
k__Bacteria | p__Chloroflexi | c__uncultured | o__ | f__ | g__	0	0.000433088	0.000108272	0	0.00054136	0.000108272	0.000216544	0.000757904	0	0	0.000108272	0.000324816	0.000649632	0.00054136	0.000866176	0	0.000108272	0	0.000108272	0.000108272	0.000108272	0.000324816	0.000433088	0.000433088	0.000324816	0.000324816	0.000108272	0.000108272	0	0.000649632
k__Bacteria | p__Proteobacteria | c__Betaproteobacteria | o__Burkholderiales | f__Comamonadaceae | g__Hydrogenophaga	0.000649632	0.000324816	0.000108272	0.000108272	0.000433088	0.000324816	0.000108272	0.000433088	0.000216544	0.000433088	0.000108272	0.000324816	0	0	0	0	0.000216544	0.000433088	0.000108272	0.000216544	0.000324816	0.00054136	0	0.000433088	0	0.00054136	0.000108272	0.000757904	0	0.000324816
k__Bacteria | p__Bacteroidetes | c__Sphingobacteriia | o__Sphingobacteriales | f__WCHB1-69 | g__uncultured	0	0.000216544	0.000324816	0.001299264	0	0.000216544	0.000974448	0	0.000974448	0.000649632	0.000108272	0	0.000216544	0.000216544	0.000324816	0.000108272	0	0	0.000433088	0.000216544	0	0.000108272	0.000108272	0	0.000216544	0.000216544	0	0	0.000216544	0.000216544
k__Bacteria | p__Thermotogae | c__Thermotogae | o__Thermotogales | f__Thermotogaceae | g__Mesotoga	0.000216544	0.000433088	0	0.000324816	0.000216544	0	0.000324816	0.00054136	0.000108272	0.000108272	0	0	0.000216544	0.000324816	0.000216544	0	0.000108272	0.000649632	0	0.000324816	0	0.000757904	0.00054136	0	0.000757904	0.000216544	0	0.000108272	0.00054136	0.000324816
k__Bacteria | p__Acidobacteria | c__Acidobacteria | o__Subgroup 2 | f__uncultured | g__uncultured	0.000108272	0.000649632	0	0.000108272	0.000433088	0.000216544	0.000216544	0.000216544	0.000216544	0.000108272	0.000108272	0.000433088	0.000324816	0.000216544	0.000324816	0.000216544	0.000108272	0.000216544	0.000324816	0.000108272	0.000216544	0.000757904	0.000108272	0.000216544	0.000216544	0	0.000216544	0.000108272	0.000216544	0.00054136
k__Bacteria | p__Actinobacteria | c__Acidimicrobiia | o__Acidimicrobiales | f__uncultured | g__	0	0.000324816	0	0.000974448	0.000324816	0	0.00054136	0.000433088	0.00054136	0.000108272	0.000433088	0.000216544	0	0.000216544	0.000433088	0.000324816	0.000324816	0.000216544	0.000433088	0.000108272	0	0	0.000324816	0	0.000216544	0	0.000216544	0.000108272	0.000324816	0.000108272
k__Bacteria | p__Proteobacteria | c__Betaproteobacteria | o__Burkholderiales | f__Burkholderiaceae | g__	0.000324816	0.000108272	0.000216544	0	0.000108272	0.000433088	0.000324816	0.000757904	0	0	0	0.000108272	0	0	0.000324816	0.000108272	0.000108272	0.000866176	0.000757904	0	0.000433088	0	0	0	0.000216544	0.000974448	0	0.000649632	0	0.000433088
k__Bacteria | p__Proteobacteria | c__Epsilonproteobacteria | o__Campylobacterales | f__Helicobacteraceae | g__Sulfuricurvum	0.000216544	0.000324816	0.000324816	0	0.000108272	0.000108272	0.000757904	0.000216544	0.000324816	0.000216544	0.000108272	0.000216544	0	0.000216544	0	0.000433088	0.000324816	0.000324816	0.000324816	0.000216544	0	0.00108272	0	0.00054136	0.000108272	0	0.000324816	0.000433088	0	0
k__Bacteria | p__Actinobacteria | c__Actinobacteria | o__Actinomycetales | f__Actinomycetaceae | g__Mobiluncus	0	0	0	0	0	0	0.000216544	0	0	0	0.000108272	0.000108272	0	0.000108272	0.000324816	0.000108272	0.000108272	0.000324816	0.004547423	0.000108272	0	0	0.000216544	0	0.000108272	0.00054136	0	0.000108272	0	0.000108272
k__Bacteria | p__Firmicutes | c__Bacilli | o__Lactobacillales | f__Aerococcaceae | g__Facklamia	0.000108272	0.000108272	0.000108272	0.000324816	0.000757904	0	0.000324816	0	0.000216544	0.000108272	0.000216544	0.000324816	0.000757904	0.00054136	0.000108272	0.000108272	0.000216544	0.000216544	0	0.000108272	0	0.000324816	0.000324816	0	0.000216544	0.000216544	0.000108272	0.000216544	0.000433088	0.000649632
k__Bacteria | p__Bacteroidetes | c__Bacteroidia | o__Bacteroidales | f__Prevotellaceae | g__Prevotella 1	0.000649632	0.00054136	0.000433088	0.000649632	0.000324816	0	0.000866176	0.000324816	0.000757904	0.000108272	0	0.000108272	0.000108272	0.000216544	0.000108272	0.000216544	0	0	0	0.00054136	0.000324816	0.000433088	0	0.000108272	0.000108272	0	0	0	0.000108272	0
k__Bacteria | p__Proteobacteria | c__Alphaproteobacteria | o__Rhizobiales | f__MNG7 | g__uncultured	0.001407536	0.000108272	0.00054136	0	0	0.000757904	0	0	0.000324816	0.000324816	0	0.000216544	0.000216544	0.000108272	0.000108272	0.000324816	0.000108272	0.000108272	0.000433088	0.000108272	0	0.000433088	0	0	0	0.000433088	0.000757904	0	0.000108272	0
k__Bacteria | p__Proteobacteria | c__Betaproteobacteria | o__TRA3-20 | f__uncultured | g__uncultured	0.00054136	0.000216544	0.000108272	0.000108272	0.000433088	0.000108272	0.000216544	0.000108272	0.00054136	0	0	0.000866176	0	0	0.000216544	0	0.000433088	0.000216544	0.000216544	0.00054136	0.000216544	0.000108272	0	0.000216544	0.000216544	0.000433088	0.000324816	0.000433088	0.000108272	0
k__Bacteria | p__Bacteroidetes | c__Bacteroidia | o__Bacteroidales | f__Porphyromonadaceae | g__Macellibacteroides	0	0.000433088	0.000216544	0.000324816	0	0	0.000108272	0	0.000216544	0.000216544	0.000108272	0.000216544	0.000216544	0.000108272	0.000324816	0	0	0	0.000649632	0.000108272	0.000216544	0.000433088	0.000324816	0	0.000324816	0.001190992	0.000108272	0.000216544	0.000216544	0.000433088
k__Bacteria | p__Firmicutes | c__Bacilli | o__Bacillales | f__Bacillaceae | g__Oceanobacillus	0.000108272	0.000108272	0.000649632	0	0.000216544	0.000216544	0	0.000108272	0.000108272	0.000108272	0.00054136	0.00054136	0.000108272	0	0.000108272	0.000216544	0.00054136	0.000108272	0.000216544	0.000108272	0.000433088	0	0.000108272	0.000108272	0.000433088	0.00054136	0.000108272	0.000108272	0.000433088	0.000324816
k__Bacteria | p__Firmicutes | c__Bacilli | o__Bacillales | f__Paenibacillaceae | g__Paenibacillus	0	0.000108272	0	0.000324816	0	0	0.00054136	0	0.000649632	0.000216544	0.000216544	0.000324816	0.000108272	0.000324816	0.00054136	0.000216544	0.000108272	0.000216544	0.000216544	0.000108272	0	0.000108272	0.000108272	0.000649632	0	0.000866176	0	0.000216544	0.00054136	0
k__Bacteria | p__Proteobacteria | c__Deltaproteobacteria | o__Sva0485 | f__uncultured | g__uncultured	0	0.000216544	0.000216544	0.000108272	0	0.000108272	0.000216544	0.00054136	0	0.000324816	0.000216544	0.000108272	0	0	0.00054136	0.000108272	0.000866176	0.00054136	0.000649632	0.000324816	0	0.000433088	0.000216544	0.000216544	0.000216544	0.000108272	0.000216544	0	0.000216544	0
k__Bacteria | p__Proteobacteria | c__Betaproteobacteria | o__B1-7BS | f__uncultured | g__uncultured	0	0.000216544	0.000108272	0	0.000108272	0.000649632	0.000324816	0	0	0.000108272	0.000108272	0	0.000108272	0.000108272	0	0.000324816	0	0.000324816	0.000216544	0.000866176	0.00054136	0	0.00054136	0	0	0.00054136	0.000108272	0.000324816	0.000108272	0.000866176
k__Bacteria | p__Proteobacteria | c__Betaproteobacteria | o__Burkholderiales | f__Alcaligenaceae | g__Achromobacter	0.000324816	0.000433088	0.000108272	0.000757904	0.000108272	0.000324816	0.000108272	0.000108272	0	0	0.000324816	0.000216544	0.000649632	0.000649632	0	0.000108272	0.000108272	0.000324816	0.000433088	0.000324816	0	0	0.000108272	0	0.000216544	0	0.000216544	0.000324816	0	0.000324816
k__Bacteria | p__Bacteroidetes | c__Bacteroidia | o__Bacteroidales | f__Porphyromonadaceae | g__Paludibacter	0.000108272	0.000216544	0	0.000216544	0.000433088	0.000216544	0	0.000324816	0.000216544	0.000216544	0.000216544	0	0.000324816	0.000216544	0.000324816	0.000216544	0.000108272	0.000216544	0.000433088	0.000433088	0	0	0.000216544	0	0.000324816	0.000649632	0	0.000216544	0.000649632	0
k__Bacteria | p__Bacteroidetes | c__Bacteroidia | o__Bacteroidales | f__Bacteroidaceae | g__Bacteroides	0.000324816	0.000216544	0.000108272	0.000757904	0.00054136	0.000216544	0.00054136	0.00054136	0.000324816	0	0	0	0	0	0	0	0	0	0	0.000324816	0.000216544	0.000974448	0.000108272	0.000216544	0.000216544	0	0.000324816	0.000324816	0.000108272	0
k__Bacteria | p__Proteobacteria | c__Betaproteobacteria | o__Burkholderiales | f__Comamonadaceae | g__Leptothrix	0	0.000108272	0.000433088	0.00054136	0	0.000324816	0.000324816	0.000108272	0.000108272	0.000433088	0.000108272	0.000216544	0.000108272	0.000108272	0	0	0.000324816	0.000649632	0.000433088	0.000216544	0.000324816	0	0.000324816	0.000324816	0	0	0	0.000433088	0	0.000216544
k__Bacteria | p__Firmicutes | c__Bacilli | o__Lactobacillales | f__Carnobacteriaceae | g__	0.000216544	0	0.000324816	0.000216544	0.000216544	0	0.00054136	0.000216544	0.000216544	0.000324816	0.000324816	0.000108272	0.000216544	0.000324816	0.000324816	0.000108272	0.000108272	0.000108272	0.00054136	0	0	0	0.000108272	0	0.000324816	0.000324816	0	0.000108272	0.000433088	0.000324816
k__Bacteria | p__Planctomycetes | c__Planctomycetacia | o__Planctomycetales | f__Planctomycetaceae | g__uncultured	0.000108272	0.000433088	0.000216544	0.000216544	0.000433088	0.000108272	0	0.000108272	0.000108272	0.000324816	0	0.000108272	0	0.000108272	0	0.000324816	0.000216544	0.000216544	0.00054136	0.000108272	0.000216544	0.000324816	0.000433088	0.00054136	0.000108272	0.000108272	0.000108272	0.000108272	0.000108272	0.000324816
k__Bacteria | p__Actinobacteria | c__Actinobacteria | o__Corynebacteriales | f__Nocardiaceae | g__Rhodococcus	0	0	0	0.00054136	0.000108272	0	0.000649632	0	0.000216544	0.000216544	0	0.000108272	0.000108272	0.000108272	0.000324816	0.000324816	0.000108272	0	0.00054136	0	0.000108272	0.000108272	0.000216544	0.000216544	0.000324816	0.000649632	0	0.000324816	0.000324816	0.000324816
k__Bacteria | p__Firmicutes | c__Clostridia | o__Clostridiales | f__Lachnospiraceae | g__Lachnospiraceae NK4A136 group	0	0	0.000216544	0.000108272	0	0	0.000324816	0.000433088	0.000216544	0	0.000108272	0.000216544	0.000216544	0.000108272	0.000433088	0.000216544	0.000433088	0.000324816	0.000433088	0.000216544	0.000649632	0.000108272	0.000108272	0.000108272	0.000216544	0	0.000216544	0.000216544	0	0.000324816
k__Bacteria | p__Proteobacteria | c__Alphaproteobacteria | o__Rhodospirillales | f__Rhodospirillaceae | g__uncultured	0.000433088	0	0.000649632	0.00054136	0.000108272	0.00054136	0.000216544	0	0.00054136	0	0.000108272	0.000108272	0.000216544	0.000108272	0.000433088	0.000108272	0.000216544	0.000216544	0.000216544	0.000433088	0	0.000216544	0	0	0	0	0	0.000216544	0	0.000216544
k__Bacteria | p__Proteobacteria | c__Betaproteobacteria | o__ | f__ | g__	0.000433088	0.000649632	0	0.000433088	0	0.000108272	0.000324816	0.000108272	0.000433088	0	0.000108272	0	0	0.000108272	0.000324816	0.000216544	0.000216544	0.000324816	0.000649632	0	0.000324816	0.000108272	0.000216544	0.000108272	0.000108272	0	0	0.000108272	0	0.000324816
k__Bacteria | p__Proteobacteria | c__Alphaproteobacteria | o__Rhizobiales | f__Xanthobacteraceae | g__Variibacter	0.000433088	0.000108272	0.000324816	0	0	0.000649632	0.000108272	0.000324816	0	0.00054136	0.000108272	0.000433088	0	0.000324816	0.000324816	0	0	0	0	0.000108272	0	0.000324816	0.000324816	0.000108272	0.000216544	0.000216544	0	0	0.000216544	0.000433088
k__Bacteria | p__Cyanobacteria | c__Cyanobacteria | o__SubsectionIII | f__FamilyI | g__Planktothrix	0	0.000216544	0	0	0.000433088	0	0	0.000324816	0.000324816	0	0.000216544	0.000324816	0	0	0.000324816	0.000108272	0.000216544	0.000108272	0.000216544	0.000108272	0	0.001190992	0.000216544	0.000324816	0.000216544	0	0.000216544	0.000108272	0.000216544	0.000108272
k__Bacteria | p__Gemmatimonadetes | c__Gemmatimonadetes | o__S0134 terrestrial group | f__uncultured | g__uncultured	0.00054136	0.000324816	0	0.000324816	0.000108272	0	0.000108272	0.000433088	0.000216544	0.000324816	0.000216544	0	0	0.000108272	0	0.000324816	0	0	0.000108272	0.000216544	0.000108272	0.000216544	0.000108272	0.000108272	0.000216544	0.000108272	0.00054136	0.000108272	0.000108272	0.00054136
k__Bacteria | p__Planctomycetes | c__OM190 | o__uncultured | f__uncultured | g__uncultured	0.000324816	0	0.000757904	0.000216544	0	0.000433088	0	0	0.000216544	0.00054136	0.000216544	0.000108272	0.000324816	0.000108272	0.000216544	0.000324816	0.000324816	0	0	0	0.000108272	0.000866176	0	0.000108272	0.000108272	0	0.000108272	0.000108272	0	0
k__Bacteria | p__Proteobacteria | c__Betaproteobacteria | o__TRA3-20 | f__ | g__	0.000216544	0.000108272	0	0.000108272	0.000108272	0.000108272	0.000216544	0.000433088	0.000216544	0.000108272	0.000216544	0.000216544	0.000216544	0.000108272	0	0.000324816	0.000324816	0.000108272	0.000324816	0.000324816	0	0.000108272	0	0.000108272	0.000108272	0.000866176	0.000433088	0.000108272	0	0
k__Bacteria | p__Firmicutes | c__Clostridia | o__Clostridiales | f__Family XIII | g__Family XIII UCG-001	0	0	0	0.000108272	0.000324816	0	0.000324816	0	0	0	0	0.000433088	0.000433088	0	0.000324816	0.000324816	0.000216544	0.000216544	0.000649632	0	0	0.000108272	0.000216544	0.000324816	0.000108272	0.000757904	0.000108272	0	0.000433088	0
k__Bacteria | p__Armatimonadetes | c__uncultured | o__uncultured | f__uncultured | g__uncultured	0.000649632	0.000324816	0.000324816	0.000216544	0	0	0	0.000324816	0.000433088	0.000108272	0.000216544	0.000216544	0.000108272	0	0.000324816	0.000216544	0.000216544	0	0.000108272	0	0.000108272	0.00054136	0	0.000108272	0	0	0	0.000433088	0.000216544	0.000108272
k__Bacteria | p__Firmicutes | c__Clostridia | o__Clostridiales | f__Peptococcaceae | g__uncultured	0.000108272	0.000324816	0.000108272	0.000433088	0	0	0.000108272	0.000108272	0.000866176	0.000324816	0.000108272	0.000108272	0.000216544	0.000433088	0.000108272	0.000216544	0	0.000108272	0	0.000216544	0	0.000433088	0	0.000757904	0	0	0.000108272	0.000108272	0	0
k__Bacteria | p__Proteobacteria | c__Betaproteobacteria | o__Rhodocyclales | f__Rhodocyclaceae | g__Sulfuritalea	0.000108272	0.000433088	0	0.000216544	0	0.00054136	0.000324816	0.000324816	0.000108272	0.000216544	0.000108272	0	0.000649632	0.00054136	0.000108272	0.000108272	0.000433088	0.000108272	0	0	0	0	0.000433088	0.000108272	0.000216544	0	0.000108272	0	0.000108272	0
k__Bacteria | p__Bacteroidetes | c__Bacteroidia | o__Bacteroidales | f__Porphyromonadaceae | g__Odoribacter	0.000108272	0.000108272	0	0	0	0	0.000108272	0.000108272	0.000433088	0.000108272	0	0	0.000216544	0.000108272	0.000433088	0.000108272	0	0.000216544	0.000108272	0.000324816	0.000216544	0.000974448	0.000324816	0.000108272	0.000324816	0	0	0.000108272	0.000108272	0.00054136
k__Bacteria | p__Bacteroidetes | c__Flavobacteriia | o__Flavobacteriales | f__Cryomorphaceae | g__Fluviicola	0.000324816	0.00054136	0	0.000216544	0	0.000649632	0.000216544	0.000324816	0.000216544	0	0	0.000216544	0	0.000108272	0.000324816	0.00054136	0	0	0	0.000216544	0.000324816	0.000324816	0	0.000433088	0.000108272	0	0	0.000108272	0	0
k__Bacteria | p__Proteobacteria | c__Deltaproteobacteria | o__Syntrophobacterales | f__Syntrophaceae | g__uncultured	0	0	0.000324816	0	0	0.000324816	0.000324816	0	0.000433088	0.00054136	0.000324816	0.000108272	0	0	0.000216544	0	0.000216544	0	0.00054136	0	0.000324816	0.000108272	0.000108272	0.000433088	0	0.00054136	0.000108272	0	0	0.000216544
k__Bacteria | p__Synergistetes | c__Synergistia | o__Synergistales | f__Synergistaceae | g__uncultured	0	0.000324816	0.000324816	0.000324816	0	0.00054136	0.000324816	0	0.000216544	0	0.000108272	0.000216544	0.000324816	0	0.000433088	0	0.000108272	0.000216544	0.000324816	0.000216544	0.000108272	0	0.000108272	0	0.000216544	0.000108272	0.000216544	0	0.000108272	0.000324816
k__Bacteria | p__Verrucomicrobia | c__Verrucomicrobiae | o__Verrucomicrobiales | f__Verrucomicrobiaceae | g__uncultured	0.000649632	0.000324816	0.000108272	0	0.000433088	0	0	0.000216544	0	0.000108272	0.000216544	0.000108272	0	0.000433088	0.000216544	0.000216544	0.000108272	0	0.000216544	0	0.000324816	0	0.000108272	0.000216544	0.000216544	0.000433088	0.000108272	0.000108272	0.000108272	0.000216544
k__Bacteria | p__Proteobacteria | c__Alphaproteobacteria | o__Rhizobiales | f__Phyllobacteriaceae | g__Mesorhizobium	0.000649632	0.000108272	0	0	0.000216544	0.000108272	0	0	0	0.000974448	0.000108272	0	0.000108272	0.000108272	0	0	0.000108272	0.000216544	0.000108272	0.000324816	0.000108272	0.000757904	0	0.000433088	0.000108272	0	0.000108272	0.000216544	0	0.000216544
k__Bacteria | p__Acidobacteria | c__Acidobacteria | o__Subgroup 17 | f__ | g__	0	0.000216544	0	0	0.000108272	0.000433088	0	0.000108272	0	0.000108272	0	0.000108272	0.000216544	0.000108272	0	0.000324816	0	0.000433088	0	0	0.000757904	0.000324816	0.000216544	0	0.000108272	0.000649632	0.000216544	0.000108272	0.000216544	0.000108272
k__Bacteria | p__Chloroflexi | c__Anaerolineae | o__Anaerolineales | f__Anaerolineaceae | g__Leptolinea	0.000433088	0.000324816	0	0	0.000216544	0.000108272	0	0.000324816	0	0.000433088	0.000216544	0	0.000649632	0	0	0.000216544	0.000108272	0.000108272	0	0.000216544	0.000216544	0	0.000216544	0	0.000216544	0.000216544	0	0	0.000324816	0.000324816
k__Bacteria | p__Proteobacteria | c__Epsilonproteobacteria | o__Campylobacterales | f__Campylobacteraceae | g__Arcobacter	0.000108272	0	0	0.000324816	0.000324816	0	0.000108272	0.000108272	0.000108272	0	0	0	0.000324816	0.000433088	0.000108272	0.000216544	0.000216544	0	0	0.000108272	0.000216544	0	0.001299264	0.000324816	0	0.000216544	0	0	0	0.000324816
k__Bacteria | p__Actinobacteria | c__Actinobacteria | o__Micromonosporales | f__Micromonosporaceae | g__Luedemannella	0.000108272	0.000216544	0.000216544	0.000324816	0.000108272	0	0.000108272	0.000108272	0	0	0	0.000108272	0.000108272	0.000108272	0.000108272	0.000108272	0	0.000108272	0.000216544	0.000108272	0.000433088	0	0.00054136	0.000216544	0.000108272	0	0.000324816	0.000324816	0.000216544	0.000433088
k__Bacteria | p__Firmicutes | c__Erysipelotrichia | o__Erysipelotrichales | f__Erysipelotrichaceae | g__Erysipelotrichaceae UCG-007	0.000216544	0.00054136	0	0.000108272	0.000324816	0	0	0.000324816	0.000649632	0.000108272	0	0.000324816	0.000108272	0.000108272	0	0	0	0	0.000108272	0.000108272	0	0.000324816	0.000216544	0.000216544	0.000216544	0.00054136	0	0	0.000216544	0
k__Bacteria | p__Proteobacteria | c__Alphaproteobacteria | o__Rhizobiales | f__Bradyrhizobiaceae | g__Rhodopseudomonas	0	0.000757904	0.000108272	0.000108272	0.000649632	0	0	0	0.000108272	0.000324816	0.000324816	0.00054136	0	0	0.000324816	0	0	0	0	0.000108272	0.000324816	0.000433088	0	0.000216544	0	0	0.000433088	0	0	0
k__Bacteria | p__Actinobacteria | c__Actinobacteria | o__Micrococcales | f__Micrococcaceae | g__Arthrobacter	0.000108272	0	0	0.000108272	0.000216544	0	0.000216544	0.000108272	0.000216544	0.000108272	0.000108272	0	0.00054136	0.000216544	0.000108272	0.000216544	0.000216544	0.000108272	0.000433088	0	0.000324816	0	0.000324816	0	0.000216544	0	0.000108272	0.000216544	0.000324816	0.000108272
k__Bacteria | p__Bacteroidetes | c__Flavobacteriia | o__Flavobacteriales | f__Flavobacteriaceae | g__Flavobacterium	0.000216544	0.000108272	0	0.000216544	0	0	0.000108272	0.000216544	0.00054136	0.000216544	0.000324816	0	0	0	0.000216544	0	0	0	0	0	0	0	0.000757904	0	0.000108272	0.000216544	0.000216544	0.000324816	0.000324816	0.00054136
k__Bacteria | p__Proteobacteria | c__Betaproteobacteria | o__Nitrosomonadales | f__Gallionellaceae | g__Candidatus Nitrotoga	0.000216544	0	0.000324816	0.000108272	0.000324816	0	0.000108272	0.000216544	0.000216544	0	0.000216544	0.000108272	0.000108272	0	0	0.000433088	0.000216544	0.000324816	0.000108272	0.000216544	0.000216544	0.000216544	0	0.000216544	0.000108272	0.000108272	0.000108272	0.000216544	0	0.000216544
k__Bacteria | p__Firmicutes | c__Bacilli | o__Lactobacillales | f__ | g__	0.00054136	0	0	0.00054136	0.000757904	0	0.000216544	0.000108272	0.000433088	0.000216544	0	0	0.000324816	0.000324816	0	0.000108272	0	0.000108272	0.000216544	0	0	0	0.000216544	0	0	0	0	0.000108272	0.000324816	0
k__Bacteria | p__Proteobacteria | c__Betaproteobacteria | o__Methylophilales | f__Methylophilaceae | g__Methylotenera	0.000324816	0	0.000216544	0	0.000108272	0.000433088	0.000108272	0.00054136	0	0.000108272	0.000108272	0.000108272	0.000649632	0	0.000108272	0.000108272	0.000108272	0.000324816	0	0.000216544	0.000216544	0.000108272	0	0.000216544	0	0	0	0.000324816	0	0.000108272
k__Bacteria | p__Acidobacteria | c__Acidobacteria | o__Subgroup 3 | f__ | g__Bryobacter	0.000108272	0.000216544	0.000108272	0.000324816	0.000108272	0	0.000324816	0	0.000433088	0	0.000216544	0	0.000108272	0.000216544	0	0.000433088	0.000216544	0.000324816	0	0	0.000324816	0	0	0.000108272	0.000324816	0.000324816	0.000108272	0	0.000108272	0
k__Bacteria | p__Bacteroidetes | c__Bacteroidia | o__Bacteroidales | f__Rikenellaceae | g__Rikenellaceae RC9 gut group	0.000649632	0.000433088	0	0.000324816	0.000108272	0	0.000108272	0.000324816	0.000108272	0.000433088	0	0	0	0.000216544	0.000108272	0.000216544	0	0	0	0.000108272	0	0.000216544	0	0.000433088	0	0.000433088	0.000108272	0.000108272	0	0
k__Bacteria | p__Firmicutes | c__Clostridia | o__Clostridiales | f__Lachnospiraceae | g__Lachnoclostridium	0.000324816	0	0.000108272	0	0	0	0.000324816	0.000108272	0	0.000216544	0	0.000108272	0.000108272	0.000216544	0.000324816	0.000216544	0.000216544	0	0	0	0.000216544	0.00054136	0.00054136	0.000216544	0.000433088	0	0.000108272	0	0	0.000108272
k__Bacteria | p__Proteobacteria | c__Betaproteobacteria | o__Burkholderiales | f__Comamonadaceae | g__Ramlibacter	0	0.000324816	0.000108272	0	0	0	0	0	0	0.000108272	0	0	0	0.000108272	0	0.000216544	0.000324816	0.000324816	0	0.000433088	0.00054136	0	0.000216544	0.000108272	0.000216544	0.000433088	0	0.000324816	0	0.000649632
k__Bacteria | p__Proteobacteria | c__Gammaproteobacteria | o__Enterobacteriales | f__Enterobacteriaceae | g__Pantoea	0	0	0.000216544	0.000216544	0.000108272	0.000216544	0.000433088	0	0	0.000216544	0	0.000108272	0	0.000324816	0	0	0.000216544	0.000108272	0.000216544	0.000216544	0.000108272	0.000324816	0.000324816	0.000216544	0.000108272	0.000108272	0	0.000108272	0	0.00054136
k__Bacteria | p__Actinobacteria | c__Thermoleophilia | o__Solirubrobacterales | f__TM146 | g__	0.000433088	0.00054136	0.000324816	0.000108272	0.000324816	0.000108272	0.000108272	0.000324816	0.000216544	0.000216544	0.000108272	0	0	0.000108272	0	0	0	0.000216544	0	0	0	0	0.000216544	0	0.000108272	0.000216544	0.000216544	0.000216544	0	0.000216544
k__Bacteria | p__Bacteroidetes | c__Sphingobacteriia | o__Sphingobacteriales | f__Sphingobacteriaceae | g__Pedobacter	0	0.000108272	0.000216544	0.000757904	0.000108272	0	0.000216544	0	0.000324816	0.000108272	0	0	0.000108272	0.000108272	0	0	0.000108272	0.000108272	0.000433088	0.000108272	0	0	0.000433088	0	0	0.000649632	0	0	0.000324816	0.000108272
k__Bacteria | p__Firmicutes | c__Clostridia | o__Clostridiales | f__Family XI | g__uncultured	0.000108272	0	0	0.000866176	0.000108272	0.000866176	0.00054136	0.000649632	0.000757904	0.000108272	0	0	0	0	0	0	0	0	0	0	0	0	0	0	0	0	0	0	0.000324816	0
k__Bacteria | p__Proteobacteria | c__Alphaproteobacteria | o__Rhodospirillales | f__JG37-AG-20 | g__uncultured	0.000324816	0.000324816	0.000216544	0.000216544	0.000108272	0.000108272	0.000433088	0.000216544	0.000108272	0.000324816	0.000108272	0.000324816	0	0	0	0	0.000216544	0	0.000108272	0	0.000108272	0	0.000108272	0.000324816	0.000216544	0.000108272	0	0	0.000108272	0.000216544
k__Bacteria | p__Acidobacteria | c__Holophagae | o__Subgroup 7 | f__ | g__	0.000324816	0.000216544	0	0	0.000108272	0.000216544	0	0.000433088	0	0.000108272	0.000108272	0.000108272	0	0.000108272	0.000324816	0	0	0.000108272	0	0	0	0.000216544	0.000108272	0.000324816	0	0.000433088	0.000433088	0	0.000324816	0.000216544
k__Bacteria | p__Actinobacteria | c__Thermoleophilia | o__Gaiellales | f__uncultured | g__	0	0	0	0.000433088	0.000216544	0	0.000108272	0	0	0	0.000108272	0	0.000108272	0.000324816	0.000324816	0.000108272	0.000433088	0.000216544	0.000324816	0.000108272	0.000216544	0.000216544	0.000433088	0.000108272	0	0	0	0.000108272	0.000216544	0.000108272
k__Bacteria | p__Deinococcus-Thermus | c__Deinococci | o__Deinococcales | f__Deinococcaceae | g__Deinococcus	0	0	0	0	0.000108272	0	0.000433088	0.000108272	0	0.000216544	0	0	0	0	0	0.001190992	0.00054136	0.000974448	0.000649632	0	0	0	0	0	0	0	0	0	0	0
k__Bacteria | p__Firmicutes | c__Bacilli | o__Lactobacillales | f__Streptococcaceae | g__Lactococcus	0.000216544	0.000216544	0	0	0	0	0.000866176	0	0.000216544	0	0.000108272	0	0.000324816	0	0	0.000433088	0.000216544	0.000108272	0.000324816	0	0.000216544	0	0.000216544	0	0.000108272	0	0	0.000433088	0	0.000216544
k__Bacteria | p__Proteobacteria | c__Betaproteobacteria | o__Hydrogenophilales | f__Hydrogenophilaceae | g__uncultured	0.000108272	0.000108272	0.00054136	0.000108272	0.000216544	0.000108272	0	0	0	0	0.000216544	0	0.00054136	0	0.000216544	0.000108272	0.000216544	0	0.000108272	0.00054136	0	0	0.000216544	0	0.000216544	0.000108272	0.000108272	0.000216544	0	0.000216544
k__Bacteria | p__Proteobacteria | c__Betaproteobacteria | o__Methylophilales | f__Methylophilaceae | g__PRD01a011B	0	0	0	0.000108272	0.000108272	0.000324816	0.000324816	0	0.000108272	0	0	0.000108272	0.000216544	0	0.00054136	0.000324816	0.000108272	0.000108272	0.000324816	0	0.000216544	0.000108272	0	0.000108272	0.000324816	0.000216544	0	0.000216544	0.000324816	0
k__Bacteria | p__Proteobacteria | c__Gammaproteobacteria | o__Xanthomonadales | f__Xanthomonadales Incertae Sedis | g__Steroidobacter	0	0	0	0.000108272	0	0.000216544	0	0.000324816	0.000216544	0.000108272	0	0.000108272	0.000649632	0.000649632	0.000324816	0.000108272	0	0.000216544	0.000108272	0.000324816	0.000216544	0.000216544	0	0	0	0	0.000108272	0.000108272	0	0.000108272
k__Bacteria | p__Actinobacteria | c__Actinobacteria | o__Propionibacteriales | f__Nocardioidaceae | g__Aeromicrobium	0	0.000108272	0	0.000108272	0.000108272	0.000108272	0	0.000108272	0	0.000216544	0.000216544	0.000108272	0	0.000216544	0.000649632	0.000108272	0.000433088	0	0.000108272	0	0.000108272	0.000216544	0.000433088	0	0.000108272	0	0.000108272	0.000433088	0	0.000108272
k__Bacteria | p__Actinobacteria | c__Coriobacteriia | o__Coriobacteriales | f__Coriobacteriaceae | g__	0.000974448	0.000216544	0	0	0.000433088	0	0	0.000108272	0	0	0	0	0	0	0	0	0.000216544	0.000108272	0.000216544	0	0.00054136	0	0	0	0.000108272	0.000433088	0.000216544	0.000216544	0.000216544	0.000108272
k__Bacteria | p__Firmicutes | c__Bacilli | o__Lactobacillales | f__Carnobacteriaceae | g__Atopostipes	0.00054136	0	0	0.000108272	0.000108272	0	0	0	0.000108272	0	0.000216544	0	0.000216544	0.000216544	0.000108272	0	0.000108272	0.00054136	0	0	0.000433088	0	0	0.000108272	0	0.000216544	0	0.000324816	0.00054136	0.000216544
k__Bacteria | p__Proteobacteria | c__Alphaproteobacteria | o__Caulobacterales | f__Caulobacteraceae | g__Phenylobacterium	0.000108272	0.000108272	0	0.000216544	0.000108272	0.000216544	0.000433088	0.000108272	0.000108272	0	0	0.000216544	0	0.000216544	0.000216544	0.000433088	0.000108272	0	0	0.000866176	0	0.000108272	0.000108272	0.000108272	0.000216544	0	0	0	0.000108272	0
k__Bacteria | p__Proteobacteria | c__Alphaproteobacteria | o__Rhizobiales | f__ | g__	0.000324816	0.000324816	0	0	0	0.000757904	0	0.000108272	0	0.000324816	0.000108272	0	0	0	0.000216544	0	0	0	0	0	0	0.000433088	0.000757904	0	0.000108272	0.000216544	0	0	0.000108272	0.000324816
k__Bacteria | p__Acidobacteria | c__Acidobacteria | o__Subgroup 18 | f__uncultured | g__uncultured	0.000108272	0.000216544	0	0	0	0.000108272	0.000216544	0.000216544	0.000108272	0.000216544	0	0.000324816	0	0	0.000108272	0	0.000324816	0.000433088	0.000216544	0.000108272	0.000324816	0	0.000108272	0	0.000216544	0.000108272	0.000324816	0	0	0.000216544
k__Bacteria | p__Firmicutes | c__Clostridia | o__Clostridiales | f__Lachnospiraceae | g__Roseburia	0	0.000324816	0	0.000216544	0.000108272	0	0.000866176	0.00054136	0.000649632	0.000433088	0	0.000216544	0	0	0.000108272	0	0	0	0	0	0.000216544	0	0	0	0	0.000216544	0	0.000108272	0	0
k__Bacteria | p__Proteobacteria | c__Betaproteobacteria | o__Rhodocyclales | f__Rhodocyclaceae | g__12up	0	0.000324816	0	0.000108272	0	0.000216544	0.000433088	0.000216544	0.000108272	0	0	0.000108272	0.000108272	0.000649632	0.000108272	0.000216544	0.000433088	0.000324816	0.000324816	0.000108272	0	0	0	0	0	0	0	0.000216544	0	0
k__Bacteria | p__Chloroflexi | c__Gitt-GS-136 | o__uncultured | f__uncultured | g__uncultured	0	0.000108272	0	0.000433088	0	0	0.000324816	0	0.00054136	0.000108272	0.000108272	0	0.000108272	0	0.000108272	0.000324816	0.000216544	0	0.000108272	0	0	0.000216544	0.000108272	0	0.000324816	0.000324816	0	0	0.000433088	0
k__Bacteria | p__Firmicutes | c__Clostridia | o__Clostridiales | f__Family XI | g__Ezakiella	0	0	0	0.000866176	0	0	0.000757904	0.001190992	0.000649632	0.000433088	0	0	0	0	0	0	0	0	0	0	0	0	0	0	0	0	0	0	0	0
k__Bacteria | p__Firmicutes | c__Clostridia | o__Clostridiales | f__Family XIII | g__Anaerovorax	0.000108272	0.000108272	0.000216544	0.000433088	0.000216544	0	0.000216544	0	0.000216544	0	0.000108272	0	0.000216544	0.000108272	0.000324816	0	0.000216544	0	0.000216544	0	0.000216544	0	0.000324816	0	0.000108272	0	0	0.000324816	0	0.000216544
k__Bacteria | p__Acidobacteria | c__Acidobacteria | o__Acidobacteriales | f__Acidobacteriaceae (Subgroup 1) | g__Granulicella	0	0.000324816	0	0.000324816	0.000324816	0	0.000108272	0.000108272	0	0.000324816	0.000108272	0	0	0	0	0.000216544	0	0.000108272	0.000108272	0	0.000216544	0.000324816	0.000324816	0	0.000324816	0.000108272	0	0.000108272	0.000108272	0.000216544
k__Bacteria | p__Bacteroidetes | c__Sphingobacteriia | o__Sphingobacteriales | f__Chitinophagaceae | g__Sediminibacterium	0	0	0.000324816	0.000433088	0.00054136	0.000108272	0.000324816	0.000324816	0.000216544	0.000216544	0	0.000108272	0	0.000216544	0	0.000108272	0	0	0	0	0.000216544	0	0	0.000108272	0.000324816	0	0	0.000108272	0.000108272	0
k__Bacteria | p__Planctomycetes | c__Phycisphaerae | o__Phycisphaerales | f__Phycisphaeraceae | g__CL500-3	0	0	0	0.000324816	0.000216544	0.000108272	0.000324816	0	0	0	0	0	0.000216544	0.000216544	0.000108272	0.000324816	0.000108272	0.000216544	0.00054136	0	0	0.000108272	0.000108272	0.000108272	0.000108272	0.000433088	0	0	0.000216544	0
k__Bacteria | p__Proteobacteria | c__Alphaproteobacteria | o__Caulobacterales | f__Caulobacteraceae | g__Caulobacter	0	0.000216544	0	0.000324816	0	0.000324816	0	0	0	0.000108272	0	0	0.000108272	0.00054136	0	0.000108272	0	0	0	0.000324816	0.000216544	0	0.000216544	0.000216544	0	0.000108272	0.000324816	0	0.000324816	0.000324816
k__Bacteria | p__Proteobacteria | c__Alphaproteobacteria | o__Sphingomonadales | f__Erythrobacteraceae | g__Altererythrobacter	0	0	0	0	0.000108272	0.000216544	0	0.000108272	0	0	0.000216544	0	0.000757904	0.000433088	0.000216544	0.000108272	0	0	0	0.000108272	0	0.000324816	0	0.000216544	0.000108272	0.000324816	0	0.000216544	0.000324816	0
k__Bacteria | p__Proteobacteria | c__Deltaproteobacteria | o__Desulfobacterales | f__Nitrospinaceae | g__uncultured	0.000216544	0.000216544	0.000433088	0	0.000324816	0	0	0.000108272	0.000108272	0.000108272	0.000108272	0	0.000108272	0	0	0.000216544	0	0	0.000216544	0	0	0.000216544	0.00054136	0.000216544	0.000216544	0	0	0	0.000108272	0.000216544
k__Bacteria | p__Proteobacteria | c__Deltaproteobacteria | o__Myxococcales | f__Phaselicystidaceae | g__Phaselicystis	0	0	0	0	0	0	0.000108272	0	0	0	0	0	0.000433088	0	0.000433088	0.000433088	0.00054136	0.00108272	0.000649632	0	0	0	0	0	0	0	0	0	0	0
k__Bacteria | p__Bacteroidetes | c__Bacteroidia | o__Bacteroidales | f__Bacteroidales BS11 gut group | g__uncultured	0.000324816	0.00054136	0	0.000324816	0.000108272	0	0.000433088	0.000433088	0.000216544	0.000433088	0	0	0	0	0	0	0.000108272	0	0	0	0	0	0	0	0	0.00054136	0	0.000108272	0	0
k__Bacteria | p__Chlorobi | c__Ignavibacteria | o__Ignavibacteriales | f__Ignavibacteriaceae | g__Ignavibacterium	0.000216544	0.000108272	0	0	0.000324816	0	0.000216544	0.000324816	0	0	0	0	0.000108272	0.000324816	0	0.000433088	0	0	0.000108272	0.000108272	0	0.000108272	0.000108272	0.00054136	0.000108272	0.000108272	0.000108272	0	0.000108272	0.000108272
k__Bacteria | p__Firmicutes | c__Erysipelotrichia | o__Erysipelotrichales | f__Erysipelotrichaceae | g__Turicibacter	0.000108272	0.000216544	0	0.000108272	0.000216544	0	0.000108272	0	0	0.000108272	0.000108272	0.000324816	0.000216544	0	0.000216544	0.000108272	0	0.000108272	0	0.000108272	0	0	0.000216544	0.000108272	0.000216544	0.000324816	0	0	0.00054136	0.000108272
k__Bacteria | p__Nitrospirae | c__Nitrospira | o__Nitrospirales | f__Sh765B-TzT-35 | g__	0.000108272	0.000324816	0.000324816	0.000216544	0.000324816	0.000108272	0	0.000108272	0.000433088	0	0.000216544	0	0	0	0	0.000108272	0.000216544	0	0	0	0	0	0.000216544	0	0.000108272	0.000216544	0.000216544	0.000216544	0	0.000108272
k__Bacteria | p__Planctomycetes | c__Phycisphaerae | o__Phycisphaerales | f__Phycisphaeraceae | g__SM1A02	0.000108272	0.000216544	0	0.000216544	0.000108272	0	0.000108272	0	0.000108272	0	0	0	0.000108272	0	0.000649632	0.000324816	0.000108272	0.000108272	0	0.000216544	0	0	0.000108272	0	0.000216544	0.000324816	0.000108272	0.000324816	0	0.000108272
k__Bacteria | p__Proteobacteria | c__Alphaproteobacteria | o__Rhodospirillales | f__Acetobacteraceae | g__uncultured	0.000108272	0.000324816	0	0.000108272	0	0.000216544	0.000324816	0.000324816	0.000216544	0.000324816	0	0	0	0.000108272	0	0	0.000324816	0	0	0	0	0	0	0.000216544	0.000433088	0.000108272	0	0	0.000324816	0.000108272
k__Bacteria | p__Proteobacteria | c__Betaproteobacteria | o__Neisseriales | f__Neisseriaceae | g__Chitinibacter	0.000108272	0	0	0.000216544	0.000108272	0	0.000433088	0.000433088	0	0.000108272	0	0	0	0	0	0.000108272	0.000108272	0.000216544	0.000216544	0.00054136	0.000108272	0.000108272	0	0.000108272	0.000108272	0.000324816	0	0.000108272	0	0.000108272
k__Bacteria | p__Proteobacteria | c__Gammaproteobacteria | o__Xanthomonadales | f__Xanthomonadaceae | g__Lysobacter	0.000216544	0.000324816	0	0.00054136	0.000216544	0	0.000108272	0.000433088	0.000324816	0.000108272	0	0.000108272	0.000108272	0	0	0	0.000433088	0.000216544	0	0	0.000108272	0	0	0	0	0	0.000216544	0	0.000108272	0
k__Bacteria | p__Acidobacteria | c__Acidobacteria | o__Subgroup 21 | f__uncultured | g__uncultured	0.000216544	0	0	0.000108272	0	0	0	0	0.00054136	0	0.000108272	0	0	0	0.000216544	0	0.000108272	0	0	0	0.000324816	0.000216544	0	0.000649632	0	0	0.000324816	0.000216544	0	0.000433088
k__Bacteria | p__Acidobacteria | c__Acidobacteria | o__Subgroup 3 | f__ | g__Candidatus Solibacter	0.000108272	0.000108272	0.000216544	0	0	0.000108272	0.000108272	0	0	0.000108272	0.000108272	0.000108272	0.000108272	0.000216544	0.000108272	0.000108272	0.000216544	0.000216544	0.000216544	0.000108272	0	0.000649632	0	0.000324816	0	0	0	0.000108272	0.000108272	0
k__Bacteria | p__Actinobacteria | c__MB-A2-108 | o__uncultured | f__uncultured | g__uncultured	0	0.000216544	0	0	0.000108272	0	0.000108272	0.000324816	0.000108272	0.000216544	0.000324816	0	0	0	0	0.000324816	0.000216544	0.000108272	0	0	0.000216544	0.000216544	0	0.00054136	0.000108272	0	0.000108272	0.000108272	0	0.000108272
k__Bacteria | p__Actinobacteria | c__Thermoleophilia | o__Gaiellales | f__Gaiellaceae | g__Gaiella	0	0	0	0.000324816	0.000108272	0.000433088	0.000108272	0.000108272	0.000108272	0	0	0.000108272	0.000108272	0	0.000216544	0	0.000108272	0.000216544	0.000324816	0	0.000216544	0	0.000324816	0.000108272	0.000216544	0.000108272	0	0	0.000216544	0
k__Bacteria | p__Chlorobi | c__Chlorobia | o__Chlorobiales | f__SJA-28 | g__uncultured	0.000108272	0.000324816	0	0.000108272	0.000108272	0.000108272	0.000216544	0.000433088	0.000108272	0	0.00054136	0.000216544	0.000216544	0.000108272	0.000108272	0.000108272	0.000108272	0.000108272	0	0	0.000324816	0	0	0	0	0	0.000108272	0	0	0
k__Bacteria | p__Chloroflexi | c__Anaerolineae | o__Anaerolineales | f__Anaerolineaceae | g__Longilinea	0	0	0	0.000216544	0.000216544	0.000324816	0.000216544	0.000216544	0.000324816	0.000216544	0	0	0	0	0	0.000108272	0	0.000108272	0	0.000108272	0	0.000108272	0.000108272	0	0.00054136	0.000108272	0.000216544	0	0.000216544	0.000108272
k__Bacteria | p__Firmicutes | c__Bacilli | o__ | f__ | g__	0.000324816	0.000324816	0	0	0.000216544	0	0	0	0	0.000108272	0.000216544	0.000324816	0.000324816	0.000108272	0.000108272	0	0.000216544	0	0.000108272	0.000108272	0	0	0.000108272	0	0.000433088	0.000216544	0	0	0.000108272	0.000108272
k__Bacteria | p__Nitrospirae | c__Nitrospira | o__Nitrospirales | f__Nitrospiraceae | g__uncultured	0.000108272	0.000108272	0	0	0.000108272	0	0	0	0	0.000108272	0.000108272	0.000216544	0.000216544	0.000433088	0.000433088	0.000216544	0	0	0	0	0	0	0	0.000108272	0.000108272	0.00054136	0.000108272	0	0.000216544	0.000324816
k__Bacteria | p__Actinobacteria | c__Actinobacteria | o__Frankiales | f__Sporichthyaceae | g__Candidatus Planktophila	0	0.000324816	0	0	0.000108272	0	0	0.000108272	0	0	0.000216544	0.000216544	0	0.000216544	0.000108272	0.00054136	0.000324816	0.000324816	0.000108272	0.000324816	0.000108272	0.000108272	0	0.000108272	0	0	0	0	0	0.000108272
k__Bacteria | p__Chloroflexi | c__Ktedonobacteria | o__Ktedonobacterales | f__HSB OF53-F07 | g__uncultured	0	0.000108272	0.000433088	0	0	0	0	0.000108272	0.000108272	0	0	0	0	0.000216544	0	0.000108272	0.000108272	0.000433088	0.000216544	0	0.000108272	0	0.000216544	0.000216544	0.000433088	0	0.000108272	0	0.000324816	0.000108272
k__Bacteria | p__Proteobacteria | c__Betaproteobacteria | o__Burkholderiales | f__Comamonadaceae | g__Chlorochromatium	0	0	0.000649632	0	0	0.000108272	0.000216544	0	0.000216544	0.000108272	0.000216544	0.000108272	0	0	0	0.000108272	0.000216544	0.000108272	0	0	0.000216544	0.000216544	0	0.000108272	0	0.000649632	0	0	0	0.000108272
k__Bacteria | p__Proteobacteria | c__Gammaproteobacteria | o__Xanthomonadales | f__Xanthomonadaceae | g__Mizugakiibacter	0	0.000108272	0	0.000324816	0.000216544	0.000324816	0.000108272	0	0.000108272	0	0	0.000108272	0.000324816	0	0.000324816	0	0.000108272	0.000324816	0.000433088	0	0	0.000324816	0	0	0	0	0.000108272	0.000108272	0	0
k__Bacteria | p__Verrucomicrobia | c__Spartobacteria | o__Chthoniobacterales | f__DA101 soil group | g__uncultured	0.000108272	0.000108272	0	0.000433088	0.000108272	0	0	0	0	0	0	0.000108272	0	0.000216544	0.000108272	0.000108272	0	0.000216544	0.000216544	0	0	0.000216544	0.000216544	0	0.000216544	0.000649632	0	0.000108272	0.000216544	0
k__Bacteria | p__Aminicenantes | c__uncultured | o__uncultured | f__uncultured | g__uncultured	0	0	0	0	0.000216544	0	0.000108272	0.000216544	0	0	0	0.000216544	0.00054136	0.000324816	0.000216544	0.000108272	0.000216544	0	0	0	0	0	0.000216544	0.000108272	0	0.000108272	0.000216544	0	0.000433088	0
k__Bacteria | p__Firmicutes | c__Clostridia | o__D8A-2 | f__uncultured | g__uncultured	0	0	0	0.000324816	0.000433088	0	0.000216544	0.000108272	0	0	0	0.000108272	0	0.000108272	0	0	0	0	0.000324816	0.000108272	0.000108272	0	0.000108272	0	0.000324816	0	0.000108272	0.000108272	0.000216544	0.00054136
k__Bacteria | p__Proteobacteria | c__Betaproteobacteria | o__Burkholderiales | f__ | g__	0.000108272	0.000324816	0	0	0	0.000108272	0.000216544	0.000216544	0	0.000324816	0	0.000108272	0.000108272	0	0.000324816	0	0.000108272	0	0	0	0.000108272	0.000216544	0	0.000216544	0.000108272	0.000216544	0	0.000108272	0	0.000324816
k__Bacteria | p__Proteobacteria | c__Betaproteobacteria | o__Burkholderiales | f__Oxalobacteraceae | g__Janthinobacterium	0.00054136	0.000216544	0.000433088	0	0.000108272	0.000216544	0	0.000108272	0	0	0	0.000108272	0	0	0.000216544	0.000108272	0	0.000216544	0	0	0.000108272	0	0.000108272	0.000324816	0	0	0	0.000324816	0	0.000108272
k__Bacteria | p__Proteobacteria | c__Deltaproteobacteria | o__Syntrophobacterales | f__Syntrophobacteraceae | g__Desulforhabdus	0.000108272	0.000324816	0	0	0.000216544	0	0.000216544	0	0.000324816	0.000216544	0	0	0.000324816	0.000108272	0.000108272	0.000108272	0.000216544	0	0.000108272	0.000108272	0	0.000108272	0.000108272	0.000108272	0	0.000216544	0	0.000108272	0	0.000108272
k__Bacteria | p__Chloroflexi | c__Ktedonobacteria | o__JG30-KF-AS9 | f__ | g__	0.000108272	0.000108272	0	0.000216544	0	0	0.000108272	0.000216544	0.000216544	0.000324816	0	0	0	0	0	0	0	0.000216544	0	0	0.000433088	0	0.000108272	0	0.000216544	0.000324816	0.000108272	0.000216544	0.000216544	0
k__Bacteria | p__Acidobacteria | c__Subgroup 22 | o__uncultured | f__uncultured | g__uncultured	0.000433088	0.000108272	0	0	0.000324816	0.000216544	0	0.000324816	0	0	0	0.000108272	0	0	0	0.000216544	0	0	0	0	0.000433088	0.000108272	0	0.000433088	0.000108272	0	0.000108272	0	0	0.000108272
k__Bacteria | p__Bacteroidetes | c__Sphingobacteriia | o__Sphingobacteriales | f__NS11-12 marine group | g__uncultured	0	0.00054136	0.000108272	0.000324816	0.000216544	0	0.000108272	0	0.000216544	0.000216544	0.000108272	0.000108272	0	0.000108272	0.000216544	0	0	0	0	0	0	0.000433088	0	0	0	0.000108272	0	0	0	0.000216544
k__Bacteria | p__Proteobacteria | c__Alphaproteobacteria | o__Caulobacterales | f__Hyphomonadaceae | g__Woodsholea	0.000216544	0.000324816	0	0.000324816	0.000108272	0	0	0.000216544	0.000216544	0	0	0	0	0	0	0	0	0	0	0	0	0.000866176	0.000108272	0.000108272	0.000108272	0.000216544	0.000108272	0	0	0.000108272
k__Bacteria | p__Proteobacteria | c__Betaproteobacteria | o__Burkholderiales | f__Alcaligenaceae | g__Alcaligenes	0.000757904	0.000216544	0	0.000108272	0.000216544	0.000216544	0.000216544	0.000108272	0	0	0.000216544	0	0	0.000108272	0	0.000216544	0.000216544	0	0.000324816	0	0	0	0	0	0	0	0	0.000108272	0	0
k__Bacteria | p__Bacteroidetes | c__Sphingobacteriia | o__Sphingobacteriales | f__env.OPS 17 | g__uncultured	0	0	0	0.000108272	0	0.000216544	0	0	0.000216544	0	0	0.000108272	0	0.00054136	0.000324816	0.000108272	0.000108272	0.000324816	0	0	0.000108272	0	0	0.000324816	0	0.000433088	0	0	0	0
k__Bacteria | p__Chloroflexi | c__Anaerolineae | o__Anaerolineales | f__Anaerolineaceae | g__	0	0	0.000216544	0.000108272	0	0	0	0	0	0.000216544	0.000108272	0	0.000216544	0.000108272	0.000324816	0.000108272	0.000216544	0.000108272	0.000324816	0.000216544	0	0	0.000108272	0	0	0.000216544	0.000108272	0.000216544	0	0
k__Bacteria | p__Firmicutes | c__Bacilli | o__Bacillales | f__Bacillaceae | g__Anoxybacillus	0.000216544	0.000216544	0	0	0.000108272	0	0.000108272	0.000216544	0	0.000108272	0	0	0	0	0	0.000324816	0.000216544	0	0	0	0	0.00054136	0	0.000108272	0.000108272	0	0.00054136	0	0.000108272	0
k__Bacteria | p__Firmicutes | c__Bacilli | o__Bacillales | f__Planococcaceae | g__Lysinibacillus	0	0.000108272	0	0.000216544	0	0	0.000216544	0.000216544	0	0.000216544	0.000216544	0	0.000216544	0	0.000216544	0	0.000216544	0	0.000108272	0	0.000216544	0	0	0	0.000216544	0	0.000108272	0.000216544	0	0.000216544
k__Bacteria | p__Acidobacteria | c__Acidobacteria | o__Subgroup 17 | f__uncultured | g__uncultured	0	0	0.000108272	0.000216544	0	0	0.000324816	0	0.000433088	0.000216544	0.000108272	0.000216544	0	0	0	0	0.000216544	0.000324816	0.000216544	0	0	0	0	0.000108272	0.000108272	0	0	0	0	0.000216544
k__Bacteria | p__Bacteroidetes | c__Bacteroidetes vadinHA17 | o__ | f__ | g__	0	0.000108272	0	0.000108272	0.000216544	0	0.000216544	0	0	0	0.000108272	0	0	0	0	0	0	0	0	0.000216544	0.000108272	0	0.000324816	0	0.000433088	0	0	0.00054136	0.000433088	0
k__Bacteria | p__Gemmatimonadetes | c__Gemmatimonadetes | o__Gemmatimonadales | f__Gemmatimonadaceae | g__Gemmatimonas	0.000108272	0.000108272	0	0	0.000108272	0	0	0	0	0	0	0	0	0	0	0.00054136	0.000108272	0.000216544	0	0.000216544	0.000324816	0.00054136	0	0.000216544	0.000108272	0	0.000108272	0.000108272	0	0
k__Bacteria | p__Proteobacteria | c__Alphaproteobacteria | o__Rhizobiales | f__Methylocystaceae | g__	0.000649632	0	0.000216544	0.000108272	0	0.000324816	0.000216544	0	0.000216544	0.000108272	0.000108272	0	0	0	0	0	0	0	0	0	0.000108272	0.00054136	0	0.000216544	0	0	0	0	0	0
k__Bacteria | p__Proteobacteria | c__Alphaproteobacteria | o__Rhizobiales | f__Rhodobiaceae | g__Parvibaculum	0	0	0.000433088	0	0.000216544	0	0.000108272	0.000108272	0	0.000108272	0	0	0.000108272	0.000216544	0	0.000324816	0	0.000108272	0.000216544	0	0	0.000216544	0.000108272	0.000324816	0.000108272	0	0	0	0.000108272	0
k__Bacteria | p__Proteobacteria | c__Betaproteobacteria | o__Burkholderiales | f__Comamonadaceae | g__Ideonella	0	0	0.000216544	0.000108272	0	0	0	0	0.000757904	0.000108272	0	0	0	0	0	0.000108272	0	0	0	0.000108272	0.000216544	0.000108272	0	0.000108272	0.000108272	0.000216544	0.000216544	0.000108272	0	0.000324816
k__Bacteria | p__Proteobacteria | c__Deltaproteobacteria | o__Sh765B-TzT-29 | f__ | g__	0.000108272	0	0.000216544	0.000216544	0.000216544	0.000108272	0.000324816	0	0.000216544	0	0	0	0	0.000108272	0.000108272	0.000216544	0.000433088	0	0.000108272	0	0	0	0.000108272	0.000108272	0	0.000108272	0.000108272	0	0	0
k__Bacteria | p__Proteobacteria | c__Deltaproteobacteria | o__Syntrophobacterales | f__Syntrophaceae | g__Syntrophus	0	0	0.000433088	0.000108272	0	0.000108272	0.000324816	0	0.000324816	0.000108272	0	0	0	0	0.000108272	0	0	0	0	0	0.000108272	0.000108272	0.000324816	0.000108272	0.000216544	0	0	0.000108272	0.000108272	0.000216544
k__Archaea | p__Thaumarchaeota | c__terrestrial group | o__uncultured | f__uncultured | g__uncultured	0	0.000216544	0	0	0.000108272	0	0.000216544	0	0	0.000324816	0	0.000108272	0	0.000216544	0.000108272	0.000108272	0.000108272	0.000108272	0.000216544	0	0.000324816	0	0.000108272	0	0	0	0	0.000216544	0	0.000216544
k__Bacteria | p__Acidobacteria | c__Acidobacteria | o__Subgroup 4 | f__11-24 | g__uncultured	0	0	0	0	0	0.000216544	0.000108272	0	0	0.000324816	0.000108272	0.000108272	0	0.00054136	0.000324816	0.000108272	0.000108272	0	0	0	0.000216544	0	0.000108272	0	0.000108272	0.000216544	0	0	0	0.000108272
k__Bacteria | p__Bacteroidetes | c__Bacteroidia | o__Bacteroidales | f__Rikenellaceae | g__Rikenella	0	0	0	0.000324816	0	0	0	0	0	0	0	0	0.000108272	0.000324816	0.000108272	0	0	0	0.000216544	0	0.000108272	0.000649632	0	0	0.000108272	0	0.000216544	0.000324816	0.000108272	0.000108272
k__Bacteria | p__Chloroflexi | c__Ardenticatenia | o__uncultured | f__uncultured | g__uncultured	0	0	0	0.000108272	0.000108272	0	0	0.000108272	0.000433088	0	0.000324816	0	0	0	0.000108272	0.000216544	0	0.000433088	0.000216544	0	0	0.000108272	0	0	0	0.000324816	0	0	0.000216544	0
k__Bacteria | p__Chloroflexi | c__Ktedonobacteria | o__Ktedonobacterales | f__1921-3 | g__uncultured	0.000108272	0	0.000216544	0	0.000216544	0.000216544	0	0.000108272	0	0	0.000108272	0	0	0.000216544	0	0	0	0.000324816	0	0.000108272	0.000108272	0.000324816	0.000108272	0	0	0.000216544	0	0.000108272	0.000108272	0.000108272
k__Bacteria | p__Nitrospirae | c__Nitrospira | o__Nitrospirales | f__Sh765B-TzT-35 | g__uncultured	0.000108272	0.000324816	0	0.000108272	0.000108272	0	0.000216544	0	0.000324816	0	0	0	0	0.000108272	0	0	0	0.000216544	0.000108272	0.000108272	0.000108272	0	0.000216544	0	0.000108272	0.000108272	0	0.000216544	0.000216544	0
k__Bacteria | p__Proteobacteria | c__Alphaproteobacteria | o__Rhodobacterales | f__Rhodobacteraceae | g__uncultured	0	0.000108272	0.000108272	0	0	0.000324816	0	0	0.000108272	0	0	0.000216544	0.000216544	0	0.000108272	0.000108272	0.000108272	0	0	0	0	0.000324816	0	0.00054136	0	0	0.000433088	0	0	0
k__Bacteria | p__Synergistetes | c__Synergistia | o__Synergistales | f__Synergistaceae | g__Dethiosulfovibrio	0.000108272	0.000108272	0	0	0.000108272	0.000108272	0	0	0.000324816	0	0	0	0	0	0	0	0.000108272	0	0	0.000108272	0	0.000324816	0.000108272	0.000108272	0.000108272	0.000108272	0	0.000324816	0.000324816	0.000324816
k__Archaea | p__Thaumarchaeota | c__Soil Crenarchaeotic Group(SCG) | o__uncultured | f__uncultured | g__uncultured	0	0	0.000216544	0	0.000324816	0	0	0.000216544	0	0	0.000108272	0	0	0.000108272	0.000108272	0.000324816	0.000108272	0.000216544	0	0	0	0.000108272	0.000216544	0.000108272	0	0	0.000108272	0	0.000324816	0
k__Bacteria | p__Acidobacteria | c__Acidobacteria | o__Subgroup 4 | f__ | g__Blastocatella	0.000216544	0	0.00054136	0.000108272	0	0	0.000108272	0	0.000108272	0	0	0	0	0	0.000108272	0.000108272	0.000108272	0.000216544	0	0	0	0	0.000108272	0.000216544	0.000108272	0.000108272	0	0	0.000216544	0.000216544
k__Bacteria | p__Proteobacteria | c__Alphaproteobacteria | o__Rhizobiales | f__KF-JG30-B3 | g__uncultured	0.000433088	0.000216544	0.000108272	0.000108272	0	0.000216544	0.000108272	0	0.000108272	0.000324816	0	0.000108272	0	0.000108272	0	0	0	0.000216544	0	0.000108272	0	0	0	0	0	0.000324816	0.000108272	0	0	0
k__Bacteria | p__Proteobacteria | c__Alphaproteobacteria | o__Rhodobacterales | f__Rhodobacteraceae | g__Tabrizicola	0	0	0.000108272	0	0.000108272	0.000324816	0.000216544	0.000108272	0	0.000216544	0.000108272	0.000216544	0	0.000108272	0.000108272	0.000108272	0	0.000108272	0	0	0	0	0.000108272	0	0.000108272	0	0	0	0.000324816	0.000216544
k__Bacteria | p__Proteobacteria | c__Alphaproteobacteria | o__Sphingomonadales | f__ | g__	0	0	0.000216544	0	0	0	0	0.000433088	0.000108272	0	0.000108272	0	0.000108272	0.000433088	0	0	0	0.000433088	0	0	0	0	0.000216544	0	0	0.000108272	0.000108272	0.000216544	0	0.000108272
k__Bacteria | p__Proteobacteria | c__Betaproteobacteria | o__Hydrogenophilales | f__Hydrogenophilaceae | g__Ferritrophicum	0.000108272	0	0	0.000108272	0.000216544	0	0	0.000324816	0.000433088	0.000108272	0.000108272	0	0	0	0	0.000108272	0	0	0	0.000216544	0.000216544	0.000108272	0	0.000108272	0.000108272	0	0.000108272	0.000216544	0	0
k__Bacteria | p__Proteobacteria | c__Betaproteobacteria | o__Neisseriales | f__Neisseriaceae | g__Deefgea	0.000216544	0	0.000433088	0	0.000216544	0.000108272	0.000108272	0.000108272	0.000108272	0.000108272	0	0	0	0	0	0	0	0	0	0	0.000433088	0	0.000216544	0	0	0	0.000108272	0.000108272	0.000216544	0.000108272
k__Bacteria | p__Proteobacteria | c__Gammaproteobacteria | o__Enterobacteriales | f__Enterobacteriaceae | g__Morganella	0.000216544	0.000216544	0	0	0.000216544	0	0	0	0	0	0.000108272	0.000108272	0.000108272	0.000108272	0	0	0	0	0	0	0.000216544	0	0.000108272	0.000216544	0.000108272	0.000108272	0	0.00054136	0	0.000216544
k__Bacteria | p__Acidobacteria | c__Acidobacteria | o__Acidobacteriales | f__Acidobacteriaceae (Subgroup 1) | g__Acidobacterium	0	0	0.000108272	0	0	0.000108272	0.000108272	0.000108272	0.000216544	0.000433088	0.000108272	0.000216544	0	0	0	0	0	0.000108272	0	0	0.000324816	0	0	0.000216544	0	0	0.000216544	0.000216544	0	0
k__Bacteria | p__Bacteroidetes | c__Cytophagia | o__Cytophagales | f__Cyclobacteriaceae | g__Algoriphagus	0	0.000108272	0	0	0	0	0.000108272	0.000108272	0	0	0.000108272	0	0.000324816	0	0.000108272	0.000108272	0.000108272	0	0.000216544	0.000216544	0	0.000108272	0	0.000108272	0	0.00054136	0.000216544	0	0	0
k__Bacteria | p__Bacteroidetes | c__Sphingobacteriia | o__Sphingobacteriales | f__Chitinophagaceae | g__Terrimonas	0	0	0	0.000108272	0	0	0.000216544	0	0.000108272	0.000108272	0	0.000108272	0	0	0.000108272	0.000108272	0.000108272	0	0.000216544	0	0	0.000108272	0.000216544	0	0.000216544	0.000108272	0	0.000216544	0.000216544	0.000216544
k__Bacteria | p__Firmicutes | c__Negativicutes | o__Selenomonadales | f__Veillonellaceae | g__uncultured	0	0.000216544	0	0.000324816	0	0.00054136	0.000108272	0.00054136	0.000216544	0.000216544	0	0	0	0	0.000108272	0	0	0	0	0.000108272	0	0	0	0	0	0	0.000108272	0	0	0
k__Bacteria | p__Planctomycetes | c__Phycisphaerae | o__WD2101 soil group | f__uncultured | g__uncultured	0.000108272	0	0	0.000324816	0	0.000324816	0.000108272	0.000216544	0.000108272	0.000108272	0	0	0	0.000108272	0	0	0.000108272	0.000216544	0	0	0	0.000216544	0.000324816	0	0	0	0	0	0.000216544	0
k__Bacteria | p__Proteobacteria | c__Alphaproteobacteria | o__Caulobacterales | f__Hyphomonadaceae | g__Hirschia	0.00054136	0.000216544	0.000324816	0.000108272	0	0	0.000108272	0	0.000108272	0.000216544	0	0	0.000108272	0.000216544	0	0.000108272	0	0.000108272	0	0	0	0	0	0.000108272	0	0	0.000216544	0	0	0
k__Bacteria | p__Acidobacteria | c__Acidobacteria | o__Subgroup 25 | f__uncultured | g__uncultured	0	0	0.000108272	0	0.000108272	0.000108272	0.000108272	0.000108272	0	0	0	0	0	0.000108272	0	0.000216544	0.000108272	0.000108272	0.000108272	0	0	0.000216544	0.000324816	0.000216544	0.000216544	0.000108272	0	0	0.000108272	0
k__Bacteria | p__Acidobacteria | c__Acidobacteria | o__Subgroup 4 | f__11-24 | g__	0	0	0	0	0	0.000108272	0.000108272	0	0.000108272	0.000108272	0	0.000108272	0	0.000216544	0.000108272	0.000216544	0	0.000108272	0	0	0.000216544	0	0	0	0.000108272	0.000216544	0	0.000216544	0	0.000433088
k__Bacteria | p__Bacteroidetes | c__SB-5 | o__uncultured | f__uncultured | g__uncultured	0.000216544	0	0	0.000216544	0.000108272	0	0.000216544	0.000108272	0.000216544	0.000108272	0	0	0.000324816	0.000108272	0	0	0	0	0.000108272	0	0.000216544	0.000108272	0	0	0.000108272	0	0	0	0.000216544	0
k__Bacteria | p__Cyanobacteria | c__Cyanobacteria | o__SubsectionIII | f__FamilyI | g__Lyngbya	0	0	0	0	0	0	0.000108272	0	0	0	0	0	0.000324816	0	0	0.00054136	0.000216544	0.000757904	0.000433088	0	0	0	0	0	0	0	0	0	0	0
k__Bacteria | p__Firmicutes | c__Clostridia | o__Clostridiales | f__Christensenellaceae | g__Christensenellaceae R-7 group	0	0	0.000324816	0.000216544	0	0.000216544	0.000216544	0.000108272	0.000108272	0.000108272	0	0	0.000108272	0.000108272	0.000216544	0	0	0	0	0	0.000324816	0	0	0	0.000216544	0	0.000108272	0	0	0
k__Bacteria | p__Firmicutes | c__Clostridia | o__Clostridiales | f__Ruminococcaceae | g__uncultured	0	0	0	0	0	0	0	0.000216544	0	0	0	0.000216544	0	0.000108272	0	0.000216544	0.000433088	0.00054136	0.000108272	0	0	0.000108272	0	0.000108272	0	0	0	0.000108272	0.000216544	0
k__Bacteria | p__Proteobacteria | c__Betaproteobacteria | o__Burkholderiales | f__Alcaligenaceae | g__Paenalcaligenes	0.000108272	0.000108272	0	0	0.000108272	0.000216544	0	0.000108272	0	0	0	0.000108272	0	0	0.000108272	0	0.000216544	0.000216544	0.000108272	0	0.000433088	0	0.000108272	0	0.000216544	0	0	0.000108272	0	0.000108272
k__Bacteria | p__Proteobacteria | c__Betaproteobacteria | o__Rhodocyclales | f__Rhodocyclaceae | g__Methyloversatilis	0.000216544	0.000433088	0	0.000433088	0.000216544	0	0	0.000108272	0	0.000108272	0	0	0	0	0	0.000216544	0.000108272	0	0	0.000216544	0	0.000108272	0	0	0.000216544	0	0	0	0	0
k__Bacteria | p__Proteobacteria | c__Deltaproteobacteria | o__Desulfobacterales | f__Desulfobulbaceae | g__Desulfobulbus	0	0	0.000108272	0.00054136	0	0	0.000324816	0	0.000108272	0.000108272	0.000108272	0	0	0	0	0	0.000108272	0.000108272	0	0	0	0	0.000216544	0.000108272	0.000108272	0.000108272	0	0	0.000324816	0
k__Bacteria | p__Proteobacteria | c__Gammaproteobacteria | o__Xanthomonadales | f__Xanthomonadaceae | g__Stenotrophomonas	0	0	0	0.000108272	0	0.000216544	0.000216544	0	0.000216544	0.000433088	0	0	0	0	0	0	0	0	0	0	0	0	0.000433088	0	0.00054136	0.000108272	0	0	0	0.000108272
k__Bacteria | p__Acidobacteria | c__Acidobacteria | o__Acidobacteriales | f__Acidobacteriaceae (Subgroup 1) | g__Candidatus Koribacter	0	0.000108272	0.000324816	0	0.000216544	0	0	0	0	0	0.000108272	0.000108272	0	0	0.000108272	0.000108272	0.00054136	0.000324816	0.000108272	0	0	0	0	0	0	0	0	0	0.000216544	0
k__Bacteria | p__Actinobacteria | c__Actinobacteria | o__Micrococcales | f__Microbacteriaceae | g__Agromyces	0.000216544	0	0	0	0.000108272	0	0	0.000108272	0	0	0.000216544	0.000108272	0.000216544	0.000108272	0.000108272	0	0.000216544	0	0	0.000108272	0	0	0	0	0.000324816	0.000108272	0	0.000108272	0.000216544	0
k__Bacteria | p__Chlorobi | c__Chlorobia | o__Chlorobiales | f__OPB56 | g__uncultured	0.00054136	0	0	0	0.000108272	0	0.000108272	0.000108272	0	0.000108272	0	0	0.000324816	0	0	0.000216544	0	0	0	0.000108272	0	0.000108272	0	0.000108272	0	0	0.000216544	0.000216544	0	0
k__Bacteria | p__Chloroflexi | c__JG30-KF-CM66 | o__ | f__ | g__	0	0.000108272	0	0.000108272	0	0	0.000108272	0	0	0	0.000108272	0	0	0.000108272	0	0.000216544	0.000108272	0.000108272	0.000108272	0.000108272	0	0.000324816	0.000433088	0.000108272	0	0.000108272	0	0	0.000108272	0
k__Bacteria | p__Chrysiogenetes | c__Chrysiogenetes | o__Chrysiogenales | f__Chrysiogenaceae | g__	0	0.000108272	0.000324816	0	0	0	0	0	0.000433088	0	0	0.000108272	0	0	0	0	0.000216544	0	0	0	0.000324816	0.000108272	0.000324816	0.000216544	0	0	0.000108272	0	0	0
k__Bacteria | p__Proteobacteria | c__Betaproteobacteria | o__Burkholderiales | f__Comamonadaceae | g__Pelomonas	0	0.000216544	0.000108272	0	0	0	0.000216544	0	0.00054136	0	0	0	0.000108272	0	0	0.000108272	0.000108272	0.000216544	0.000324816	0	0	0.000216544	0	0.000108272	0	0	0	0	0	0
k__Bacteria | p__Proteobacteria | c__Betaproteobacteria | o__Hydrogenophilales | f__Hydrogenophilaceae | g__Sulfuricella	0	0	0.000324816	0.000108272	0	0	0.000108272	0	0.000216544	0.000108272	0	0.000216544	0.000108272	0.000108272	0	0	0.000108272	0.000108272	0	0.000108272	0	0.000108272	0	0.000216544	0	0	0	0	0	0.000324816
k__Bacteria | p__Proteobacteria | c__Gammaproteobacteria | o__Xanthomonadales | f__Xanthomonadaceae | g__Xanthomonas	0.000108272	0.000216544	0.000216544	0	0	0.000433088	0	0	0	0	0.000108272	0	0	0	0	0.000108272	0	0.000216544	0.000216544	0	0	0.000108272	0	0	0	0.000108272	0	0	0.000216544	0.000216544
k__Bacteria | p__Actinobacteria | c__Acidimicrobiia | o__Acidimicrobiales | f__OM1 clade | g__uncultured	0	0.000108272	0	0.000974448	0	0	0.000216544	0.000108272	0	0.000108272	0	0	0	0	0.000108272	0.000108272	0	0	0.000108272	0	0	0	0.000108272	0	0.000108272	0	0	0	0	0.000108272
k__Bacteria | p__Actinobacteria | c__Actinobacteria | o__Catenulisporales | f__Actinospicaceae | g__Actinospica	0.000433088	0	0	0.000108272	0	0	0	0	0.000216544	0.000216544	0.000108272	0.000108272	0	0	0.000108272	0	0.000108272	0.000324816	0.000216544	0	0	0	0.000108272	0	0.000108272	0	0	0	0	0
k__Bacteria | p__Proteobacteria | c__Alphaproteobacteria | o__Rhodobacterales | f__Rhodobacteraceae | g__Paracocccus	0	0	0.000324816	0	0	0.000216544	0.000108272	0.000108272	0	0.000108272	0	0	0	0	0	0.000216544	0.000108272	0	0.000324816	0.000108272	0.000108272	0.000216544	0	0.000216544	0	0	0	0	0	0
k__Bacteria | p__Proteobacteria | c__Alphaproteobacteria | o__Sphingomonadales | f__Ellin6055 | g__uncultured	0	0.000108272	0	0.000108272	0	0	0.000324816	0	0.000216544	0	0	0	0.000108272	0.000216544	0	0	0	0.000108272	0.000216544	0	0	0.000216544	0	0.000433088	0	0	0.000108272	0	0	0
k__Bacteria | p__Proteobacteria | c__Gammaproteobacteria | o__Legionellales | f__Coxiellaceae | g__Aquicella	0	0.000108272	0	0	0.000324816	0	0	0.000108272	0	0	0.000108272	0	0.000108272	0.000216544	0.000216544	0	0	0	0	0	0	0	0.000108272	0	0	0.000324816	0	0	0	0.00054136
k__Bacteria | p__Synergistetes | c__Synergistia | o__Synergistales | f__Synergistaceae | g__Aminobacterium	0	0	0	0.000433088	0	0	0.000108272	0	0.00054136	0.000216544	0	0	0	0.000108272	0	0.000108272	0	0	0	0	0	0	0	0.00054136	0	0	0	0	0.000108272	0
k__Bacteria | p__Synergistetes | c__Synergistia | o__Synergistales | f__Synergistaceae | g__Thermovirga	0	0.000108272	0	0	0	0	0	0	0	0	0.000108272	0	0.000108272	0.000108272	0	0	0	0.000108272	0	0	0	0	0.00054136	0	0.000216544	0.000216544	0.000108272	0	0.000433088	0.000108272
k__Bacteria | p__Actinobacteria | c__Acidimicrobiia | o__Acidimicrobiales | f__Acidimicrobiales Incertae Sedis | g__Candidatus Microthrix	0.000433088	0.000324816	0	0	0.000108272	0	0	0.000108272	0	0	0.000216544	0	0	0	0	0	0	0	0.000433088	0	0	0	0	0	0	0	0	0.000108272	0	0.000324816
k__Bacteria | p__Bacteroidetes | c__Bacteroidia | o__Bacteroidales | f__ML635J-40 aquatic group | g__uncultured	0.000108272	0	0.000216544	0	0.000108272	0	0	0	0	0	0	0	0	0	0	0	0	0	0	0	0	0	0.000108272	0	0.000216544	0.000649632	0	0.000108272	0.000433088	0.000108272
k__Bacteria | p__Bacteroidetes | c__SB-5 | o__ | f__ | g__	0.000108272	0.000108272	0	0.000108272	0.000216544	0	0.000108272	0.000108272	0.000216544	0.000108272	0	0.000108272	0	0	0.000108272	0	0	0	0	0	0.000108272	0	0	0	0.000108272	0	0	0.000324816	0	0.000216544
k__Bacteria | p__Bacteroidetes | c__Sphingobacteriia | o__Sphingobacteriales | f__Chitinophagaceae | g__Flavisolibacter	0	0	0	0.000108272	0.000108272	0	0	0	0	0	0	0	0.000108272	0.000108272	0.000108272	0	0	0	0	0.000108272	0	0.000216544	0.000108272	0.000216544	0.000108272	0.000216544	0	0.000216544	0.000324816	0
k__Bacteria | p__Bacteroidetes | c__Sphingobacteriia | o__Sphingobacteriales | f__Chitinophagaceae | g__Niastella	0	0.000216544	0.000216544	0.000216544	0	0	0	0.000433088	0	0	0	0.000108272	0.000433088	0.000108272	0.000108272	0	0	0	0	0.000108272	0	0	0	0	0.000108272	0	0	0	0	0
k__Bacteria | p__Firmicutes | c__Clostridia | o__Clostridiales | f__Lachnospiraceae | g__Blautia	0	0.000433088	0	0.000433088	0.000216544	0	0	0.000108272	0.000108272	0	0	0	0	0.000108272	0	0.000108272	0	0	0	0	0	0.000108272	0.000324816	0.000108272	0	0	0	0	0	0
k__Bacteria | p__Gemmatimonadetes | c__Gemmatimonadetes | o__BD2-11 terrestrial group | f__uncultured | g__uncultured	0	0.000108272	0.000216544	0	0	0.000216544	0	0.000108272	0	0.000108272	0	0	0.000108272	0.000108272	0	0	0.000108272	0.000108272	0	0.000216544	0.000108272	0	0	0	0.000108272	0	0	0.000108272	0.000216544	0.000108272
k__Bacteria | p__Hyd24-12 | c__uncultured | o__uncultured | f__uncultured | g__uncultured	0	0	0	0.000216544	0	0	0.000216544	0	0.000108272	0	0	0.000216544	0	0	0	0.000216544	0	0	0.00054136	0	0	0.000108272	0	0.000216544	0	0	0.000108272	0.000108272	0	0
k__Bacteria | p__Proteobacteria | c__Deltaproteobacteria | o__Myxococcales | f__BIrii41 | g__uncultured	0	0	0.000108272	0	0	0.000108272	0	0	0	0	0	0.000216544	0.000108272	0	0	0	0	0	0	0	0.000649632	0.00054136	0	0.000216544	0	0	0	0	0	0.000108272
k__Bacteria | p__Proteobacteria | c__Epsilonproteobacteria | o__Campylobacterales | f__Helicobacteraceae | g__Helicobacter	0	0	0	0.000433088	0.000108272	0	0	0	0.000216544	0.000108272	0	0	0	0	0	0.000108272	0	0	0	0	0	0	0.000433088	0.000216544	0.000108272	0	0.000108272	0	0.000216544	0
k__Bacteria | p__Verrucomicrobia | c__Spartobacteria | o__Chthoniobacterales | f__FukuN18 freshwater group | g__uncultured	0	0.000108272	0	0.000108272	0.000216544	0	0.000108272	0.000216544	0.000433088	0	0	0	0	0	0	0	0.000108272	0.000108272	0	0	0	0.000324816	0.000108272	0	0	0	0	0	0.000216544	0
k__Bacteria | p__Acidobacteria | c__Acidobacteria | o__Subgroup 5 | f__uncultured | g__uncultured	0.000216544	0.000324816	0	0	0.000433088	0	0	0.000433088	0	0	0.000108272	0	0.000324816	0.000108272	0	0	0	0	0	0	0	0	0	0	0	0	0	0	0	0
k__Bacteria | p__Bacteroidetes | c__Cytophagia | o__Cytophagales | f__Cytophagaceae | g__Emticicia	0.000324816	0.000216544	0	0	0.000108272	0	0	0	0	0	0	0	0	0	0.000108272	0.000108272	0.000216544	0	0.000324816	0	0	0	0.000108272	0	0.000108272	0.000108272	0.000108272	0.000108272	0	0
k__Bacteria | p__Bacteroidetes | c__Sphingobacteriia | o__Sphingobacteriales | f__AKYH767 | g__uncultured	0.000433088	0.000108272	0	0	0.000108272	0	0	0	0	0	0	0	0	0	0	0	0	0	0	0	0	0.000324816	0.000433088	0	0.000324816	0.000108272	0	0	0	0.000108272
k__Bacteria | p__Bacteroidetes | c__Sphingobacteriia | o__Sphingobacteriales | f__Sphingobacteriaceae | g__Sphingobacterium	0.000108272	0.000108272	0	0	0.000108272	0	0	0.000108272	0	0.000108272	0.000108272	0.000108272	0.000216544	0.000108272	0	0	0	0	0	0.000108272	0	0	0.000216544	0	0.000108272	0.000324816	0	0.000108272	0	0
k__Bacteria | p__Chloroflexi | c__KD4-96 | o__ | f__ | g__	0	0	0	0	0	0.000108272	0	0	0	0	0	0.000108272	0	0	0.000108272	0.000216544	0	0	0	0	0.000108272	0	0	0.000324816	0.000216544	0.000108272	0.000108272	0.000216544	0.000216544	0.000108272
k__Bacteria | p__Firmicutes | c__Bacilli | o__Lactobacillales | f__Leuconostocaceae | g__Weissella	0	0.000216544	0	0.000108272	0.000108272	0	0	0.000108272	0.000216544	0.000108272	0.000433088	0.000108272	0	0	0.000324816	0	0.000108272	0	0	0	0.000108272	0	0	0	0	0	0	0	0	0
k__Bacteria | p__Firmicutes | c__Clostridia | o__Clostridiales | f__Family XII | g__Acidaminobacter	0.000649632	0	0	0	0.000108272	0	0	0	0	0	0	0	0.000108272	0.000216544	0.000108272	0.000108272	0.000216544	0	0.000216544	0	0	0	0.000108272	0	0.000108272	0	0	0	0	0
k__Bacteria | p__Firmicutes | c__Clostridia | o__Clostridiales | f__Syntrophomonadaceae | g__Syntrophomonas	0	0	0	0.000216544	0	0.000324816	0.000108272	0	0	0.000433088	0	0.000108272	0.000324816	0.000108272	0.000324816	0	0	0	0	0	0	0	0	0	0	0	0	0	0	0
k__Bacteria | p__Firmicutes | c__Negativicutes | o__Selenomonadales | f__Veillonellaceae | g__Anaeroglobus	0	0.000108272	0.000108272	0.000108272	0	0.000433088	0.000108272	0	0	0.000108272	0	0	0	0.000108272	0	0	0	0	0	0	0	0	0.000108272	0	0.000324816	0.000108272	0	0.000108272	0.000216544	0
k__Bacteria | p__Hydrogenedentes | c__ | o__ | f__ | g__	0	0.000108272	0.000649632	0.000108272	0	0	0.000324816	0	0.000216544	0.000324816	0	0	0	0.000108272	0	0	0	0	0	0	0	0.000108272	0	0	0	0	0	0	0	0
k__Bacteria | p__Planctomycetes | c__Pla3 lineage | o__ | f__ | g__	0.000216544	0.000216544	0.000108272	0	0.000108272	0	0	0.000324816	0	0	0.000108272	0	0.000216544	0.000108272	0	0	0	0	0	0	0.000216544	0	0.000108272	0	0	0	0	0	0.000108272	0.000108272
k__Bacteria | p__Proteobacteria | c__Alphaproteobacteria | o__Caulobacterales | f__Caulobacteraceae | g__uncultured	0.000108272	0	0.000216544	0	0	0.000324816	0	0	0.000216544	0.000108272	0.000216544	0	0	0	0	0	0	0	0	0	0	0	0	0.000108272	0	0	0.000108272	0.000324816	0	0.000216544
k__Bacteria | p__Proteobacteria | c__Alphaproteobacteria | o__Sphingomonadales | f__Sphingomonadaceae | g__uncultured	0.000108272	0.000108272	0	0	0.000433088	0	0	0	0	0	0	0	0	0	0	0.000433088	0	0	0	0	0.000324816	0.000433088	0	0	0	0	0.000108272	0	0	0
k__Bacteria | p__Proteobacteria | c__Betaproteobacteria | o__Nitrosomonadales | f__Nitrosomonadaceae | g__Candidatus Branchiomonas	0.000324816	0	0.000108272	0.000108272	0.000324816	0	0.000108272	0	0.000433088	0	0.000108272	0	0	0	0.000108272	0	0	0	0	0	0	0	0.000108272	0	0.000108272	0	0	0	0	0.000108272
k__Bacteria | p__Proteobacteria | c__Betaproteobacteria | o__Rhodocyclales | f__Rhodocyclaceae | g__Ferribacterium	0.000216544	0.000108272	0.000216544	0.000433088	0	0.000108272	0.000324816	0	0	0.000108272	0	0	0	0	0	0.000108272	0	0	0	0	0	0	0	0.000216544	0	0	0	0.000108272	0	0
k__Bacteria | p__Proteobacteria | c__Gammaproteobacteria | o__Cellvibrionales | f__Halieaceae | g__Halioglobus	0	0	0.000324816	0	0	0.000108272	0	0.000108272	0.000108272	0	0.000108272	0	0.000216544	0.000216544	0.000216544	0	0.000216544	0	0	0	0	0	0	0	0.000108272	0	0	0	0	0.000216544
k__Bacteria | p__Proteobacteria | c__Gammaproteobacteria | o__Xanthomonadales | f__Xanthomonadaceae | g__Luteimonas	0.000108272	0.000108272	0	0	0.000324816	0.000108272	0	0.000108272	0.000108272	0.000108272	0	0.000108272	0	0	0	0	0	0.000324816	0	0	0	0.000324816	0	0.000216544	0	0	0	0	0	0
k__Bacteria | p__WD272 | c__ | o__ | f__ | g__	0.000216544	0.000108272	0	0	0	0	0.000216544	0	0	0	0	0	0	0.000108272	0.000108272	0.000108272	0	0.000108272	0	0	0.000108272	0	0	0	0.000108272	0.000433088	0	0.000108272	0	0.000216544
k__Archaea | p__Miscellaneous Crenarchaeotic Group | c__uncultured | o__uncultured | f__uncultured | g__uncultured	0	0	0	0	0	0	0.00054136	0	0.000108272	0.000108272	0.000108272	0	0	0.000108272	0	0.000216544	0.000216544	0	0.000216544	0	0.000216544	0	0	0	0	0	0	0	0	0
k__Bacteria | p__Bacteroidetes | c__Bacteroidia | o__Bacteroidales | f__Porphyromonadaceae | g__Proteiniphilum	0.000216544	0	0	0	0.000108272	0	0	0	0	0	0.000108272	0.000216544	0.000757904	0.000324816	0	0	0	0	0	0	0	0	0	0	0	0	0.000108272	0	0	0
k__Bacteria | p__Chloroflexi | c__Ktedonobacteria | o__C0119 | f__uncultured | g__uncultured	0.000108272	0.000108272	0	0	0.000216544	0	0	0	0.000108272	0	0.000108272	0	0	0.000216544	0	0	0.000108272	0.000108272	0	0	0	0.000108272	0	0	0.000108272	0	0.000216544	0	0.000324816	0
k__Bacteria | p__Firmicutes | c__Bacilli | o__Lactobacillales | f__Lactobacillaceae | g__Pediococcus	0.000324816	0	0	0	0.000108272	0	0	0	0	0	0.000324816	0	0	0	0	0.000108272	0	0.000108272	0.000216544	0	0.000108272	0	0.000324816	0	0.000108272	0	0	0	0	0.000108272
k__Bacteria | p__Proteobacteria | c__Alphaproteobacteria | o__Rhodospirillales | f__I-10 | g__uncultured	0	0.000108272	0	0	0.000216544	0.000324816	0	0	0	0	0	0	0	0	0	0.000108272	0	0	0	0	0	0	0	0.000324816	0.000108272	0	0.000324816	0	0.000108272	0.000216544
k__Bacteria | p__Proteobacteria | c__Deltaproteobacteria | o__Desulfarculales | f__Desulfarculaceae | g__Desulfatiglans	0.000216544	0	0	0	0.000108272	0	0	0	0	0.000216544	0	0	0	0	0	0.000216544	0.000324816	0	0	0	0	0.000216544	0.000216544	0	0	0.000216544	0	0	0	0.000108272
k__Bacteria | p__Proteobacteria | c__Deltaproteobacteria | o__Myxococcales | f__Cystobacteraceae | g__Anaeromyxobacter	0	0.000108272	0.000216544	0.000108272	0	0.000108272	0	0	0.000324816	0.000108272	0	0	0	0	0	0	0	0	0	0.000108272	0.000216544	0.000216544	0	0.000108272	0.000108272	0	0	0	0	0.000108272
k__Bacteria | p__Proteobacteria | c__Deltaproteobacteria | o__Syntrophobacterales | f__Syntrophobacteraceae | g__Syntrophobacter	0	0	0	0	0	0.000108272	0	0.000108272	0	0	0	0.000216544	0	0.000216544	0	0.000216544	0.000108272	0	0.000216544	0	0	0.000324816	0.000216544	0	0	0	0.000108272	0	0	0
k__Bacteria | p__Proteobacteria | c__Gammaproteobacteria | o__Cellvibrionales | f__Halieaceae | g__Haliea	0.000108272	0	0	0	0.000216544	0	0.000108272	0	0.000108272	0	0	0	0.000108272	0.000216544	0.000216544	0.000216544	0	0	0	0.000108272	0	0	0	0	0	0	0.000216544	0	0.000108272	0.000108272
k__Bacteria | p__Proteobacteria | c__Gammaproteobacteria | o__Legionellales | f__Legionellaceae | g__Legionella	0	0	0	0	0	0.000108272	0.000649632	0	0	0	0	0	0	0	0.000324816	0.000216544	0.000108272	0.000108272	0.000216544	0	0	0	0	0.000108272	0	0	0	0	0	0
k__Bacteria | p__WCHB1-60 | c__uncultured | o__uncultured | f__uncultured | g__uncultured	0.000108272	0.000108272	0	0	0	0	0	0	0	0	0.000216544	0	0.000108272	0	0	0	0.000108272	0	0.000216544	0.000108272	0	0.000433088	0	0	0.000216544	0	0	0	0.000216544	0
k__Bacteria | p__Bacteroidetes | c__Cytophagia | o__Cytophagales | f__Cytophagaceae | g__Pseudarcicella	0	0	0	0.00054136	0.000108272	0	0.000324816	0	0.00054136	0.000108272	0	0	0	0	0	0	0	0	0	0.000108272	0	0	0	0	0	0	0	0	0	0
k__Bacteria | p__Chlorobi | c__Ignavibacteria | o__Ignavibacteriales | f__Ignavibacteriales Incertae Sedis | g__Melioribacter	0	0	0	0	0.000108272	0	0	0.000216544	0	0	0	0.000216544	0	0	0	0	0	0	0	0	0	0	0.000108272	0.000216544	0.000108272	0.000324816	0	0.000216544	0.000108272	0.000108272
k__Bacteria | p__Cloacimonetes | c__LNR A2-18 | o__uncultured | f__uncultured | g__uncultured	0.000216544	0.000108272	0	0	0.000324816	0	0	0	0	0	0.000108272	0	0	0	0.000216544	0	0	0	0.000324816	0	0.000108272	0	0	0	0.000108272	0	0	0.000108272	0.000108272	0
k__Bacteria | p__Firmicutes | c__Clostridia | o__Clostridiales | f__Family XVII | g__Sulfobacillus	0.000324816	0	0	0	0.000216544	0	0	0	0	0	0.000108272	0.000324816	0.000216544	0.000216544	0.000108272	0	0	0	0	0	0	0	0	0	0.000108272	0	0.000108272	0	0	0
k__Bacteria | p__Firmicutes | c__Clostridia | o__Clostridiales | f__Ruminococcaceae | g__Ruminiclostridium 9	0	0.000108272	0	0.000108272	0.000108272	0	0.000108272	0	0.000433088	0.000108272	0	0.000216544	0	0	0	0	0	0.000108272	0	0	0	0	0.000108272	0	0.000108272	0.000108272	0	0	0	0.000108272
k__Bacteria | p__Proteobacteria | c__Alphaproteobacteria | o__DB1-14 | f__uncultured | g__uncultured	0	0	0.000433088	0	0	0	0	0	0.000108272	0	0	0	0	0	0	0.000216544	0.000108272	0	0.000108272	0.000108272	0.000216544	0.000108272	0	0.000324816	0	0	0	0	0	0
k__Bacteria | p__Proteobacteria | c__Alphaproteobacteria | o__Rhizobiales | f__Phyllobacteriaceae | g__Phyllobacterium	0	0	0	0	0	0.000108272	0	0	0	0	0	0.000108272	0	0.000216544	0.000108272	0	0	0	0.000216544	0	0	0.000866176	0	0	0	0	0.000108272	0	0	0
k__Bacteria | p__Proteobacteria | c__Alphaproteobacteria | o__Rhodospirillales | f__MSB-1E8 | g__uncultured	0	0.000108272	0.000216544	0	0.000108272	0	0.000108272	0.000216544	0.000108272	0	0.000108272	0	0	0.000324816	0	0.000108272	0	0.000108272	0.000216544	0	0	0	0	0	0	0	0	0	0	0
k__Bacteria | p__Proteobacteria | c__Alphaproteobacteria | o__Sphingomonadales | f__Erythrobacteraceae | g__Erythrobacter	0	0	0	0.000216544	0	0.000108272	0	0	0.000216544	0.000216544	0	0	0	0.000108272	0	0	0	0	0.000216544	0.000216544	0	0	0.000216544	0	0	0	0.000108272	0	0.000108272	0
k__Bacteria | p__Proteobacteria | c__Deltaproteobacteria | o__43F-1404R | f__uncultured | g__uncultured	0.000216544	0	0	0	0	0	0	0.000324816	0	0	0.000108272	0	0.000108272	0.000108272	0	0	0	0	0.000324816	0	0	0.000108272	0	0	0	0.000324816	0	0	0	0.000108272
k__Bacteria | p__Acidobacteria | c__Holophagae | o__Subgroup 10 | f__ABS-19 | g__uncultured	0	0	0	0.000108272	0	0	0	0.000433088	0	0.000108272	0	0	0	0	0	0.000216544	0.000324816	0	0.000216544	0	0	0	0	0	0.000108272	0	0	0	0.000108272	0
k__Bacteria | p__Actinobacteria | c__Actinobacteria | o__Corynebacteriales | f__Corynebacteriaceae | g__Corynebacterium 1	0	0	0.000108272	0	0	0.000108272	0.000108272	0	0	0	0	0	0	0	0	0.000108272	0	0.000108272	0.000433088	0.000216544	0	0	0.000108272	0	0	0	0.000108272	0.000216544	0	0
k__Bacteria | p__Actinobacteria | c__Actinobacteria | o__Micromonosporales | f__Micromonosporaceae | g__	0	0	0	0	0.000216544	0	0.000108272	0	0.000108272	0	0.000216544	0	0	0.000108272	0	0	0.000216544	0	0	0	0	0	0	0.000216544	0.000216544	0	0	0	0	0.000216544
k__Bacteria | p__Actinobacteria | c__Actinobacteria | o__Micromonosporales | f__Micromonosporaceae | g__uncultured	0	0	0.000216544	0	0.000216544	0	0	0	0	0	0.000108272	0.000108272	0.000108272	0.000108272	0.000108272	0	0.000108272	0	0	0.000108272	0.000108272	0	0	0.000108272	0.000108272	0	0.000108272	0	0	0
k__Bacteria | p__Armatimonadetes | c__Chthonomonadetes | o__Chthonomonadales | f__ | g__	0.000433088	0.000108272	0	0	0.000108272	0.000216544	0.000108272	0.000108272	0	0.000108272	0	0	0.000216544	0.000108272	0	0	0	0	0	0.000108272	0	0	0	0	0	0	0	0	0	0
k__Bacteria | p__Armatimonadetes | c__Chthonomonadetes | o__Chthonomonadales | f__uncultured | g__uncultured	0	0	0	0.000108272	0.000108272	0	0	0	0.000108272	0	0	0.000108272	0	0	0	0.000108272	0.000108272	0	0	0	0.000108272	0	0.000216544	0	0.000108272	0	0	0	0.000324816	0.000216544
k__Bacteria | p__Bacteroidetes | c__Bacteroidia | o__Bacteroidales | f__Prevotellaceae | g__Prevotella 9	0	0	0	0.000108272	0	0	0.000108272	0	0	0	0	0	0	0	0	0	0	0.000108272	0	0	0	0.000757904	0	0.000216544	0	0	0.000324816	0	0	0
k__Bacteria | p__Firmicutes | c__Bacilli | o__Lactobacillales | f__Carnobacteriaceae | g__Alkalibacterium	0.000108272	0.000108272	0	0.000216544	0	0	0.000216544	0.000108272	0.000108272	0	0	0.000216544	0.000108272	0.000324816	0	0	0	0	0.000108272	0	0	0	0	0	0	0	0	0	0	0
k__Bacteria | p__Firmicutes | c__Clostridia | o__Clostridiales | f__Clostridiaceae 1 | g__Clostridium sensu stricto 1	0	0.000108272	0	0	0	0	0	0.000216544	0	0	0.000108272	0.000324816	0	0	0	0.000108272	0.000108272	0.000216544	0	0	0	0.000108272	0	0.000216544	0	0	0	0.000108272	0	0
k__Bacteria | p__Nitrospirae | c__Nitrospira | o__Nitrospirales | f__4-29 | g__uncultured	0.000216544	0.000216544	0	0	0	0	0	0	0.000108272	0	0.000108272	0	0	0	0.000108272	0	0.000216544	0	0	0	0.00054136	0	0.000108272	0	0	0	0	0	0	0
k__Bacteria | p__Proteobacteria | c__Betaproteobacteria | o__Nitrosomonadales | f__Gallionellaceae | g__	0	0	0	0	0.000216544	0	0	0	0	0	0	0	0	0	0	0.000108272	0	0	0	0	0.000108272	0.000108272	0.000108272	0.000216544	0	0	0.000108272	0	0.000324816	0.000324816
k__Bacteria | p__Proteobacteria | c__Gammaproteobacteria | o__Chromatiales | f__Ectothiorhodospiraceae | g__Acidiferrobacter	0	0.000108272	0	0	0.000108272	0	0.000108272	0	0	0	0	0	0.000108272	0.000108272	0.000108272	0.000108272	0	0	0	0	0	0	0.000216544	0	0.000216544	0.000216544	0	0.000216544	0	0
k__Bacteria | p__Proteobacteria | c__Gammaproteobacteria | o__Legionellales | f__Legionellaceae | g__uncultured	0	0	0	0	0	0	0	0	0	0	0	0	0.000108272	0.000108272	0.000216544	0	0	0.000433088	0	0	0	0	0	0	0	0.000216544	0	0.000108272	0.000324816	0.000108272
k__Bacteria | p__Spirochaetae | c__Spirochaetes | o__Spirochaetales | f__Leptospiraceae | g__uncultured	0	0	0	0.000108272	0	0	0.000216544	0	0.000324816	0.000216544	0	0	0	0	0	0	0	0	0	0	0.000108272	0.000324816	0	0.000108272	0	0	0	0	0	0.000216544
k__Bacteria | p__Actinobacteria | c__Actinobacteria | o__Micrococcales | f__Intrasporangiaceae | g__	0.000216544	0.000216544	0	0	0.000108272	0	0	0	0	0	0.000108272	0	0	0	0	0.000108272	0	0.000108272	0	0	0	0.000433088	0.000108272	0	0	0	0	0	0	0.000108272
k__Bacteria | p__Bacteroidetes | c__Sphingobacteriia | o__Sphingobacteriales | f__Chitinophagaceae | g__Ferruginibacter	0	0	0	0.000108272	0	0	0.000108272	0	0	0	0	0	0	0	0	0.000216544	0.000108272	0.000108272	0.000216544	0.000216544	0	0	0	0	0	0.000433088	0	0	0	0
k__Bacteria | p__Chlorobi | c__Ignavibacteria | o__Ignavibacteriales | f__BSV26 | g__	0	0	0	0	0	0	0	0	0	0	0	0.000108272	0.000216544	0.000216544	0.000649632	0	0	0	0	0.000108272	0	0	0.000108272	0	0	0	0	0	0.000108272	0
k__Bacteria | p__Chlorobi | c__Ignavibacteria | o__Ignavibacteriales | f__BSV26 | g__uncultured	0	0	0	0.000108272	0.000216544	0	0	0	0.000649632	0	0.000108272	0	0	0	0	0	0	0	0	0	0	0	0.000216544	0	0	0.000108272	0	0	0	0.000108272
k__Bacteria | p__Chloroflexi | c__Gitt-GS-136 | o__ | f__ | g__	0	0	0	0	0.000108272	0.000216544	0	0	0	0	0	0	0	0	0	0	0.000108272	0.000108272	0.000216544	0	0.000216544	0	0.000216544	0	0.000324816	0	0	0	0	0
k__Bacteria | p__Deinococcus-Thermus | c__Deinococci | o__KD3-62 | f__uncultured | g__uncultured	0.000324816	0.000216544	0.000108272	0	0	0	0	0.000433088	0	0	0	0	0.000108272	0	0.000108272	0	0	0	0	0	0	0	0	0.000216544	0	0	0	0	0	0
k__Bacteria | p__Lentisphaerae | c__WCHB1-41 | o__ | f__ | g__	0	0	0	0	0	0	0.000108272	0.000216544	0	0	0.000108272	0	0	0	0	0	0	0	0.000433088	0	0.000216544	0	0.000108272	0	0	0.000108272	0	0.000108272	0.000108272	0
k__Bacteria | p__Planctomycetes | c__Phycisphaerae | o__MSBL9 | f__uncultured | g__uncultured	0	0	0.000108272	0	0.000216544	0.000108272	0	0	0	0	0	0	0	0	0	0	0	0	0	0	0.000216544	0	0.000216544	0	0.000216544	0	0	0	0.000324816	0.000108272
k__Bacteria | p__Proteobacteria | c__Alphaproteobacteria | o__Rhodospirillales | f__Rhodospirillales Incertae Sedis | g__Reyranella	0.000108272	0.000216544	0	0	0	0.000108272	0	0.000108272	0	0	0	0	0.000108272	0.000216544	0	0.000108272	0.000108272	0	0.000108272	0	0	0.000216544	0	0	0	0	0	0	0.000108272	0
k__Bacteria | p__Proteobacteria | c__Alphaproteobacteria | o__Sphingomonadales | f__Sphingomonadaceae | g__Zymomonas	0.000108272	0	0	0	0.000108272	0	0	0.000324816	0	0	0	0	0	0	0	0	0.000108272	0	0.000324816	0	0.000216544	0.000216544	0	0.000108272	0	0	0	0	0	0
k__Bacteria | p__Proteobacteria | c__Betaproteobacteria | o__Burkholderiales | f__Burkholderiaceae | g__Limnobacter	0	0	0	0	0	0	0.000216544	0.000324816	0	0	0	0.000108272	0	0.000216544	0	0.000216544	0	0	0	0	0	0.000216544	0	0	0	0	0	0	0	0.000216544
k__Bacteria | p__Proteobacteria | c__Betaproteobacteria | o__Neisseriales | f__Neisseriaceae | g__	0.000324816	0.000108272	0	0.000216544	0	0	0.000324816	0	0	0.000108272	0	0.000108272	0	0	0.000108272	0	0	0	0	0	0	0	0	0	0	0	0.000108272	0.000108272	0	0
k__Bacteria | p__Proteobacteria | c__Deltaproteobacteria | o__Desulfuromonadales | f__Geobacteraceae | g__Geoalkalibacter	0	0.000108272	0.000216544	0	0.000108272	0	0	0.000324816	0	0.000108272	0.000108272	0.000216544	0	0.000108272	0	0	0.000108272	0	0	0	0	0	0	0	0	0	0.000108272	0	0	0
k__Bacteria | p__Tenericutes | c__Mollicutes | o__Mycoplasmatales | f__Mycoplasmataceae | g__Mycoplasma	0	0	0	0	0	0	0	0	0	0	0	0	0	0	0	0.000216544	0	0	0	0.000324816	0	0.000108272	0.000108272	0.000324816	0	0.000216544	0.000108272	0	0.000108272	0
k__Bacteria | p__Acidobacteria | c__Acidobacteria | o__Subgroup 4 | f__DS-100 | g__uncultured	0	0.000108272	0	0	0	0	0	0	0	0	0.000108272	0	0.000324816	0	0	0	0.000433088	0	0.000108272	0	0.000108272	0	0	0	0	0	0.000108272	0.000108272	0	0
k__Bacteria | p__Actinobacteria | c__Actinobacteria | o__Frankiales | f__uncultured | g__uncultured	0	0	0.000108272	0	0	0	0	0	0	0	0.000108272	0.000108272	0	0.000108272	0	0.000108272	0.000108272	0.000324816	0.000433088	0	0	0	0	0	0	0	0	0	0	0
k__Bacteria | p__Actinobacteria | c__Actinobacteria | o__Propionibacteriales | f__Nocardioidaceae | g__Nocardioides	0	0	0.000216544	0	0	0.000108272	0	0	0	0	0	0	0	0	0	0	0	0	0	0.000108272	0	0.000324816	0	0	0.000108272	0.000108272	0	0	0.000324816	0.000108272
k__Bacteria | p__Actinobacteria | c__Coriobacteriia | o__Coriobacteriales | f__Coriobacteriaceae | g__uncultured	0	0.000108272	0	0.000108272	0	0	0.000108272	0	0.000108272	0	0.000108272	0	0	0	0	0	0	0	0	0.000108272	0	0.000108272	0.000216544	0	0.000216544	0.000216544	0	0	0	0
k__Bacteria | p__Atribacteria | c__Atribacteria Incertae Sedis | o__ | f__ | g__Candidatus Caldatribacterium	0	0.000108272	0	0	0	0	0.000216544	0	0.000216544	0.000216544	0	0.000216544	0	0	0	0	0.000108272	0	0	0.000108272	0	0	0	0	0	0	0	0.000216544	0	0
k__Bacteria | p__Bacteroidetes | c__Cytophagia | o__Cytophagales | f__Cytophagaceae | g__Chryseolinea	0	0	0	0.000108272	0	0	0	0	0.000649632	0	0.000108272	0	0	0	0	0.000108272	0	0	0.000324816	0	0	0	0	0.000108272	0	0	0	0	0	0
k__Bacteria | p__Planctomycetes | c__Planctomycetacia | o__Planctomycetales | f__Planctomycetaceae | g__Pirellula	0	0	0	0	0.000108272	0	0	0	0	0	0	0	0	0	0	0.000108272	0	0.000216544	0	0	0	0	0.000108272	0	0	0.000433088	0	0	0.000108272	0.000324816
k__Bacteria | p__Proteobacteria | c__Alphaproteobacteria | o__Rhizobiales | f__JG34-KF-361 | g__uncultured	0	0	0	0	0.000216544	0	0	0	0	0	0	0.000108272	0	0	0	0.000108272	0	0.000108272	0.000108272	0	0	0	0.000216544	0	0.000108272	0	0	0	0.000108272	0.000324816
k__Bacteria | p__Proteobacteria | c__Betaproteobacteria | o__Burkholderiales | f__Alcaligenaceae | g__	0	0	0	0	0	0	0	0	0	0	0	0	0	0	0	0.000108272	0	0.000216544	0	0	0.000324816	0.000108272	0	0.000216544	0.000108272	0	0	0	0	0.000324816
k__Bacteria | p__Proteobacteria | c__Betaproteobacteria | o__Neisseriales | f__Neisseriaceae | g__Kingella	0	0.000108272	0	0	0	0.000108272	0	0	0	0.000108272	0	0	0	0	0.000108272	0	0	0	0	0.000108272	0	0	0	0	0.000108272	0	0	0.000649632	0	0.000108272
k__Bacteria | p__Proteobacteria | c__Gammaproteobacteria | o__Cellvibrionales | f__Cellvibrionaceae | g__Cellvibrio	0	0	0	0	0.000108272	0	0	0.000433088	0	0	0	0	0.000108272	0	0.000216544	0	0	0	0	0	0	0	0	0	0	0.000433088	0.000108272	0	0	0
k__Bacteria | p__Proteobacteria | c__Gammaproteobacteria | o__Pseudomonadales | f__Pseudomonadaceae | g__uncultured	0.000324816	0	0.000108272	0	0	0	0	0.000108272	0	0.000108272	0	0	0.000108272	0.000108272	0.000108272	0	0	0	0	0	0.000216544	0	0	0.000108272	0.000108272	0	0	0	0	0
k__Bacteria | p__Spirochaetae | c__Spirochaetes | o__Spirochaetales | f__Spirochaetaceae | g__uncultured	0.000108272	0	0	0	0.000324816	0	0.000108272	0.000433088	0	0	0	0	0	0	0	0	0.000108272	0.000108272	0.000108272	0	0	0	0	0	0	0.000108272	0	0	0	0
k__Bacteria | p__Acidobacteria | c__Acidobacteria | o__Subgroup 12 | f__uncultured | g__uncultured	0	0	0	0	0	0	0	0	0	0	0	0	0	0	0	0.000108272	0	0.000324816	0.000108272	0.000108272	0	0	0	0	0	0.000324816	0	0	0.000108272	0.000216544
k__Bacteria | p__Acidobacteria | c__Acidobacteria | o__Subgroup 3 | f__GOUTB8 | g__uncultured	0	0	0	0.000324816	0	0	0.000216544	0.000108272	0	0	0.000108272	0	0	0	0.000216544	0	0	0	0	0	0.000108272	0	0	0	0.000108272	0	0	0	0.000108272	0
k__Bacteria | p__Actinobacteria | c__Actinobacteria | o__Frankiales | f__Sporichthyaceae | g__uncultured	0	0.000433088	0	0	0.000216544	0	0	0	0	0	0	0	0	0	0.000324816	0.000108272	0	0.000216544	0	0	0	0	0	0	0	0	0	0	0	0
k__Bacteria | p__Actinobacteria | c__Actinobacteria | o__Micrococcales | f__Microbacteriaceae | g__Leifsonia	0	0.000108272	0.000108272	0	0.000216544	0	0	0	0	0	0.000108272	0	0.000108272	0	0	0	0	0	0.000108272	0	0	0	0	0	0	0	0	0.000216544	0.000216544	0.000108272
k__Bacteria | p__Actinobacteria | c__Actinobacteria | o__Streptomycetales | f__Streptomycetaceae | g__Streptomyces	0	0	0.000324816	0.000108272	0	0.000108272	0.000216544	0.000108272	0.000108272	0.000108272	0	0	0	0.000108272	0	0	0	0.000108272	0	0	0	0	0	0	0	0	0	0	0	0
k__Bacteria | p__Actinobacteria | c__Thermoleophilia | o__Solirubrobacterales | f__480-2 | g__uncultured	0	0	0	0.000324816	0	0	0.000108272	0	0.000216544	0	0	0	0.000108272	0	0	0	0.000108272	0	0.000108272	0	0	0	0	0	0.000108272	0	0	0.000216544	0	0
k__Bacteria | p__Actinobacteria | c__Thermoleophilia | o__Solirubrobacterales | f__YNPFFP1 | g__uncultured	0	0	0	0	0.000216544	0	0	0.000216544	0	0	0.000108272	0.000108272	0	0	0.000216544	0	0	0	0	0.000108272	0	0	0.000216544	0	0	0.000108272	0	0	0	0
k__Bacteria | p__Bacteroidetes | c__Bacteroidia | o__Bacteroidales | f__Rikenellaceae | g__vadinBC27 wastewater-sludge group	0	0.000108272	0	0	0	0	0	0	0	0	0	0.000216544	0	0	0	0	0	0.000324816	0	0	0	0	0.000216544	0	0.000216544	0	0	0	0.000216544	0
k__Bacteria | p__Bacteroidetes | c__Cytophagia | o__Cytophagales | f__Cytophagaceae | g__Adhaeribacter	0.000108272	0.000108272	0	0.000108272	0	0	0.000108272	0	0	0.000108272	0	0	0.000324816	0	0	0	0.000108272	0	0	0	0	0	0	0	0.000108272	0	0	0	0.000216544	0
k__Bacteria | p__Chloroflexi | c__JG37-AG-4 | o__ | f__ | g__	0	0	0	0	0.000108272	0	0	0.000216544	0	0	0.000108272	0.000108272	0	0	0	0	0	0	0	0	0	0.000324816	0.000108272	0.000216544	0	0.000108272	0	0	0	0
k__Bacteria | p__Chloroflexi | c__TK10 | o__ | f__ | g__	0	0	0	0.000108272	0	0	0	0	0.000108272	0	0.000216544	0	0	0	0	0	0	0	0	0	0.000108272	0.000108272	0.000216544	0	0.000216544	0	0	0	0.000108272	0.000108272
k__Bacteria | p__Cyanobacteria | c__Cyanobacteria | o__SubsectionIII | f__FamilyI | g__	0	0	0	0	0.000324816	0	0	0	0	0	0.000108272	0.000108272	0	0.000216544	0	0	0	0	0.000108272	0	0	0	0.000108272	0	0.000108272	0	0	0	0.000216544	0
k__Bacteria | p__Firmicutes | c__Clostridia | o__Clostridiales | f__Clostridiales vadinBB60 group | g__uncultured	0	0	0	0.000324816	0	0	0.000216544	0.000108272	0.000108272	0	0	0	0	0	0	0.000108272	0	0	0	0	0	0	0	0.000108272	0	0	0.000324816	0	0	0
k__Bacteria | p__Firmicutes | c__Clostridia | o__Clostridiales | f__Lachnospiraceae | g__Fusicatenibacter	0.000216544	0	0	0	0.000216544	0	0	0.000108272	0	0	0	0	0	0.000108272	0.000433088	0	0	0	0	0	0	0	0	0	0	0.000216544	0	0	0	0
k__Bacteria | p__Firmicutes | c__Clostridia | o__Clostridiales | f__Ruminococcaceae | g__Ruminiclostridium 6	0	0.000108272	0	0.000108272	0.000108272	0	0	0	0	0.000108272	0	0	0.000324816	0.000108272	0	0	0	0	0	0	0	0	0	0	0.000108272	0	0	0.000108272	0.000108272	0.000108272
k__Bacteria | p__Firmicutes | c__Clostridia | o__Clostridiales | f__Ruminococcaceae | g__Ruminococcaceae NK4A214 group	0	0	0	0	0	0	0.000108272	0.000108272	0	0.000216544	0.000108272	0	0	0	0.000216544	0	0	0	0	0.000108272	0	0	0	0	0	0	0	0.000216544	0	0.000216544
k__Bacteria | p__Firmicutes | c__Erysipelotrichia | o__Erysipelotrichales | f__Erysipelotrichaceae | g__Allobaculum	0.000216544	0	0	0	0	0	0.000216544	0	0.000108272	0.000216544	0	0	0	0	0	0.000108272	0	0	0	0	0	0.000108272	0	0.000216544	0	0	0	0.000108272	0	0
k__Bacteria | p__Gracilibacteria | c__ | o__ | f__ | g__	0	0	0	0	0	0	0.000108272	0	0	0	0	0.000108272	0.000108272	0.000649632	0.000108272	0	0	0	0	0	0	0	0.000108272	0	0.000108272	0	0	0	0	0
k__Bacteria | p__Nitrospirae | c__Nitrospira | o__Nitrospirales | f__0319-6A21 | g__	0	0	0	0.000216544	0.000108272	0	0.000108272	0	0.000108272	0.000216544	0	0	0	0	0	0	0	0	0	0	0	0	0	0	0.000216544	0.000108272	0	0	0.000216544	0
k__Bacteria | p__Proteobacteria | c__Alphaproteobacteria | o__Rickettsiales | f__Rickettsiaceae | g__uncultured	0	0	0	0.000324816	0	0	0.000216544	0	0.000324816	0.000108272	0.000108272	0	0.000108272	0	0	0	0	0	0	0	0	0	0	0	0	0	0.000108272	0	0	0
k__Bacteria | p__Proteobacteria | c__Betaproteobacteria | o__Neisseriales | f__Neisseriaceae | g__Alysiella	0	0	0	0.000324816	0	0	0.000216544	0	0.000324816	0.000324816	0	0.000108272	0	0	0	0	0	0	0	0	0	0	0	0	0	0	0	0	0	0
k__Bacteria | p__Proteobacteria | c__Deltaproteobacteria | o__Desulfobacterales | f__Desulfobacteraceae | g__Sva0081 sediment group	0	0	0	0	0.000216544	0	0	0	0	0	0	0	0	0	0	0	0	0	0	0	0.000108272	0	0.000216544	0	0.000108272	0	0	0.000216544	0.000108272	0.000324816
k__Bacteria | p__Proteobacteria | c__Deltaproteobacteria | o__Myxococcales | f__Polyangiaceae | g__Sorangium	0.000108272	0	0	0	0	0	0	0	0	0	0.000216544	0	0	0	0	0.000108272	0.000108272	0	0	0	0	0.000216544	0	0.000433088	0	0	0.000108272	0	0	0
k__Bacteria | p__Proteobacteria | c__Epsilonproteobacteria | o__Campylobacterales | f__Helicobacteraceae | g__Rs-M59 termite group	0	0	0	0.000649632	0	0	0.000216544	0	0.000108272	0.000324816	0	0	0	0	0	0	0	0	0	0	0	0	0	0	0	0	0	0	0	0
k__Bacteria | p__Proteobacteria | c__Gammaproteobacteria | o__Methylococcales | f__Methylococcaceae | g__Methylocaldum	0.000216544	0	0	0	0	0	0.000108272	0.000108272	0	0.000108272	0	0	0.000108272	0.000108272	0.000108272	0	0	0	0	0.000216544	0	0	0	0	0.000108272	0	0	0.000108272	0	0
k__Bacteria | p__Acidobacteria | c__Holophagae | o__Holophagae Incertae Sedis | f__ | g__Thermoanaerobaculum	0	0	0	0	0	0	0	0	0	0	0	0	0	0	0	0.000108272	0	0	0	0	0	0.000108272	0.000216544	0	0.000108272	0.000324816	0	0	0.000108272	0.000216544
k__Bacteria | p__Acidobacteria | c__Holophagae | o__Subgroup 10 | f__ABS-19 | g__	0	0	0	0	0	0	0	0	0	0	0	0.000108272	0.00054136	0	0.000108272	0	0	0	0	0	0	0	0	0	0	0	0.000108272	0.000108272	0	0.000216544
k__Bacteria | p__Acidobacteria | c__Holophagae | o__Subgroup 10 | f__NS72 | g__uncultured	0	0	0	0.000216544	0	0	0.000108272	0	0.000324816	0	0	0	0	0.000324816	0	0	0	0	0	0.000108272	0	0	0	0.000108272	0	0	0	0	0	0
k__Bacteria | p__Actinobacteria | c__Actinobacteria | o__Streptosporangiales | f__Nocardiopsaceae | g__Nocardiopsis	0	0	0	0	0.000108272	0	0	0	0	0	0	0	0.000324816	0	0	0	0	0	0	0.000108272	0	0	0.000216544	0	0.000108272	0	0	0	0.000324816	0
k__Bacteria | p__Actinobacteria | c__MB-A2-108 | o__ | f__ | g__	0.000108272	0.000108272	0	0.000216544	0	0	0.000108272	0.000108272	0.000108272	0	0	0	0	0	0	0	0	0	0.000216544	0	0	0	0	0	0	0	0.000108272	0	0.000108272	0
k__Bacteria | p__Bacteroidetes | c__Cytophagia | o__Cytophagales | f__Cyclobacteriaceae | g__uncultured	0	0	0	0.000324816	0	0	0	0	0	0	0	0	0	0	0	0.000108272	0.000216544	0.000108272	0	0	0	0	0	0	0	0.000324816	0	0	0.000108272	0
k__Bacteria | p__Bacteroidetes | c__Cytophagia | o__Cytophagales | f__Cytophagaceae | g__Pontibacter	0	0	0	0	0	0	0	0	0	0	0	0	0	0	0	0	0	0.000108272	0	0	0	0.000974448	0	0	0.000108272	0	0	0	0	0
k__Bacteria | p__Candidate division OP3 | c__uncultured | o__uncultured | f__uncultured | g__uncultured	0	0	0	0	0	0	0	0	0	0.000216544	0	0	0	0.000108272	0	0.000108272	0.000108272	0	0.000324816	0	0	0	0	0	0	0.000324816	0	0	0	0
k__Bacteria | p__Deinococcus-Thermus | c__Deinococci | o__Thermales | f__Thermaceae | g__Thermus	0	0	0	0	0	0	0	0	0	0.000108272	0	0.000108272	0	0	0	0.000324816	0	0.000108272	0	0	0	0.000216544	0	0.000108272	0	0	0.000216544	0	0	0
k__Bacteria | p__Firmicutes | c__Bacilli | o__Bacillales | f__Planococcaceae | g__Paenisporosarcina	0	0	0	0	0.000216544	0	0	0	0	0	0	0	0	0	0	0	0	0	0	0.000108272	0	0	0.000108272	0	0.000108272	0	0	0	0.000649632	0
k__Bacteria | p__Firmicutes | c__Clostridia | o__Clostridiales | f__Lachnospiraceae | g__Tyzzerella	0	0	0	0	0.000216544	0	0	0.000433088	0	0	0	0	0	0	0.000324816	0	0	0	0	0	0	0	0.000108272	0	0	0	0.000108272	0	0	0
k__Bacteria | p__Firmicutes | c__Clostridia | o__Clostridiales | f__Ruminococcaceae | g__Ruminiclostridium	0	0	0.000216544	0.000108272	0	0	0	0	0	0.000108272	0	0	0	0	0	0	0	0	0	0	0	0	0.000108272	0	0.000433088	0	0	0	0.000108272	0.000108272
k__Bacteria | p__Gemmatimonadetes | c__Gemmatimonadetes | o__S0134 terrestrial group | f__ | g__	0	0	0	0	0	0	0.000108272	0	0.000108272	0.000108272	0	0	0.000108272	0	0	0	0.000324816	0	0.000216544	0	0	0	0	0	0	0.000108272	0	0.000108272	0	0
k__Bacteria | p__Planctomycetes | c__Phycisphaerae | o__Phycisphaerales | f__Phycisphaeraceae | g__uncultured	0	0	0.000216544	0	0	0	0	0	0	0	0	0	0.000108272	0	0	0.000108272	0.000108272	0.000108272	0.000216544	0	0	0	0	0.000324816	0	0	0	0	0	0
k__Bacteria | p__Proteobacteria | c__Alphaproteobacteria | o__Rhizobiales | f__Bradyrhizobiaceae | g__Bosea	0	0.000216544	0	0	0	0	0	0	0.000433088	0	0	0	0.000433088	0	0	0	0	0	0	0.000108272	0	0	0	0	0	0	0	0	0	0
k__Bacteria | p__Proteobacteria | c__Alphaproteobacteria | o__Sphingomonadales | f__Sphingomonadaceae | g__Sandaracinobacter	0	0.000108272	0	0	0	0	0	0	0	0	0	0.000216544	0	0	0	0	0	0	0	0	0.000216544	0	0.000216544	0	0	0	0.000108272	0.000216544	0	0.000108272
k__Bacteria | p__Proteobacteria | c__Betaproteobacteria | o__Rhodocyclales | f__Rhodocyclaceae | g__Zoogloea	0.000108272	0.000108272	0	0	0.000216544	0	0.000108272	0	0	0	0	0	0	0	0	0	0.000108272	0.000108272	0.000433088	0	0	0	0	0	0	0	0	0	0	0
k__Bacteria | p__Proteobacteria | c__Deltaproteobacteria | o__Oligoflexales | f__uncultured | g__uncultured	0	0	0	0	0.000433088	0.000324816	0	0	0	0	0	0.000216544	0	0	0.000108272	0	0	0	0	0	0	0	0.000108272	0	0	0	0	0	0	0
k__Bacteria | p__Proteobacteria | c__Gammaproteobacteria | o__Cellvibrionales | f__Spongiibacteraceae | g__BD1-7 clade	0	0	0	0	0	0	0.000108272	0	0.000108272	0.000216544	0	0	0	0	0	0.000108272	0.000108272	0	0	0	0.000108272	0.000108272	0	0.000108272	0	0	0.000108272	0	0	0.000108272
k__Bacteria | p__Proteobacteria | c__Gammaproteobacteria | o__Chromatiales | f__Chromatiaceae | g__Rheinheimera	0	0	0	0	0	0.000108272	0.000216544	0	0	0.000324816	0	0	0	0	0	0	0.000216544	0.000108272	0	0.000108272	0	0	0	0	0	0	0.000108272	0	0	0
k__Bacteria | p__Spirochaetae | c__Spirochaetes | o__Spirochaetales | f__PL-11B10 | g__uncultured	0	0	0	0.000324816	0	0	0	0	0.000216544	0.000216544	0	0	0	0	0	0	0	0	0	0.000108272	0	0.000216544	0	0	0	0	0	0.000108272	0	0
k__Bacteria | p__TM6 | c__uncultured | o__uncultured | f__uncultured | g__uncultured	0	0	0	0.000108272	0	0	0	0	0	0	0	0	0.000216544	0	0.000108272	0	0	0.000108272	0.000216544	0	0.000108272	0	0	0	0.000108272	0	0	0.000108272	0	0.000108272
k__Bacteria | p__Acidobacteria | c__Acidobacteria | o__Subgroup 2 | f__ | g__	0	0	0.000108272	0.000108272	0	0.000108272	0	0	0.000216544	0.000108272	0	0	0	0	0	0	0	0	0	0	0	0	0	0	0.000433088	0	0	0	0	0
k__Bacteria | p__Acidobacteria | c__Acidobacteria | o__Subgroup 3 | f__AKIW659 | g__	0	0	0	0.000108272	0	0	0	0	0.000216544	0.000108272	0	0	0.000216544	0	0	0	0.000324816	0	0.000108272	0	0	0	0	0	0	0	0	0	0	0
k__Bacteria | p__Actinobacteria | c__Actinobacteria | o__ | f__ | g__	0	0	0	0.000108272	0	0	0.000108272	0.000216544	0	0.000108272	0	0.000108272	0.000108272	0.000108272	0.000108272	0	0	0	0	0	0	0	0	0	0	0	0.000108272	0	0	0
k__Bacteria | p__Actinobacteria | c__Actinobacteria | o__Micrococcales | f__Microbacteriaceae | g__Candidatus Aquiluna	0.000108272	0	0	0	0.000216544	0.000216544	0.000108272	0	0	0	0	0	0	0	0	0	0.000216544	0	0	0.000108272	0	0	0	0	0	0	0	0.000108272	0	0
k__Bacteria | p__Chloroflexi | c__Ardenticatenia | o__uncultured | f__ | g__	0	0	0	0	0.000108272	0.000108272	0	0	0	0	0	0	0	0	0	0.000108272	0	0	0	0	0	0.000108272	0.000216544	0.000216544	0	0.000108272	0	0	0.000108272	0
k__Bacteria | p__Firmicutes | c__Bacilli | o__Bacillales | f__Bacillaceae | g__uncultured	0	0	0	0.000108272	0	0	0.000108272	0	0.000216544	0.000108272	0.000108272	0	0	0	0	0	0	0	0	0	0.000216544	0	0	0	0.000108272	0	0	0.000108272	0	0
k__Bacteria | p__Firmicutes | c__Clostridia | o__Clostridiales | f__Clostridiaceae 1 | g__Clostridium sensu stricto 5	0	0	0	0	0	0	0	0.000433088	0.000216544	0	0.000108272	0	0	0	0	0	0	0	0	0	0	0	0	0	0.000108272	0	0	0	0.000108272	0.000108272
k__Bacteria | p__Firmicutes | c__Clostridia | o__Clostridiales | f__Ruminococcaceae | g__Fastidiosipila	0	0.000108272	0	0	0	0	0	0	0	0.000216544	0	0	0	0	0	0	0	0	0	0	0	0.00054136	0	0	0	0	0.000108272	0.000108272	0	0
k__Bacteria | p__Firmicutes | c__Clostridia | o__Thermoanaerobacterales | f__Thermoanaerobacteraceae | g__Gelria	0	0	0	0.000108272	0.000108272	0	0.000216544	0	0.000108272	0.000216544	0	0	0	0	0	0	0	0	0	0	0	0	0.000108272	0	0	0.000108272	0	0	0.000108272	0
k__Bacteria | p__Fusobacteria | c__Fusobacteriia | o__Fusobacteriales | f__Leptotrichiaceae | g__uncultured	0.000108272	0.000108272	0	0	0.000216544	0	0	0	0	0	0	0	0	0	0	0	0	0	0	0	0	0.000324816	0	0	0.000108272	0	0	0	0.000216544	0
k__Bacteria | p__Gemmatimonadetes | c__Gemmatimonadetes | o__AT425-EubC11 terrestrial group | f__uncultured | g__uncultured	0	0	0.000108272	0	0	0	0	0	0.000216544	0	0	0	0	0	0	0.000324816	0.000108272	0.000216544	0	0	0	0	0	0	0.000108272	0	0	0	0	0
k__Bacteria | p__JL-ETNP-Z39 | c__uncultured | o__uncultured | f__uncultured | g__uncultured	0	0	0	0	0	0	0	0	0	0	0.000108272	0	0	0	0	0	0.000433088	0.000108272	0	0.000216544	0	0	0	0	0	0	0	0.000216544	0	0
k__Bacteria | p__Planctomycetes | c__Pla4 lineage | o__uncultured | f__uncultured | g__uncultured	0	0	0.000216544	0	0.000108272	0	0	0	0	0	0	0	0	0	0	0	0	0	0	0	0	0.000216544	0.000324816	0.000108272	0.000108272	0	0	0	0	0
k__Bacteria | p__Planctomycetes | c__Planctomycetacia | o__Planctomycetales | f__Planctomycetaceae | g__Planctomyces	0	0.000108272	0	0.000216544	0	0	0	0	0.000108272	0	0	0	0	0	0	0	0	0	0	0	0	0	0.000216544	0	0.000108272	0.000324816	0	0	0	0
k__Bacteria | p__Proteobacteria | c__Alphaproteobacteria | o__Rhizobiales | f__Hyphomicrobiaceae | g__	0.000216544	0	0.000108272	0	0	0.000108272	0	0.000108272	0	0	0	0	0	0	0	0	0	0.000108272	0	0	0.000108272	0	0	0	0	0	0.000216544	0	0	0.000108272
k__Bacteria | p__Proteobacteria | c__Alphaproteobacteria | o__Rhizobiales | f__Rhizobiaceae | g__Neorhizobium	0	0	0	0	0	0	0.000108272	0	0	0	0.000108272	0	0	0	0	0.000216544	0.000216544	0.000216544	0.000108272	0	0	0	0	0	0	0	0.000108272	0	0	0
k__Bacteria | p__Proteobacteria | c__Betaproteobacteria | o__Burkholderiales | f__Comamonadaceae | g__Piscinibacter	0.000324816	0	0	0	0.000108272	0.000108272	0	0	0	0	0	0	0	0.000216544	0	0	0	0	0	0	0	0	0	0	0	0	0	0.000216544	0	0.000108272
k__Bacteria | p__Proteobacteria | c__Betaproteobacteria | o__Burkholderiales | f__Comamonadaceae | g__Tepidimonas	0	0	0	0	0	0	0	0	0	0	0.000108272	0	0.000324816	0.000108272	0.000324816	0	0	0	0	0.000108272	0	0	0	0	0	0	0.000108272	0	0	0
k__Bacteria | p__Proteobacteria | c__Gammaproteobacteria | o__Run-SP154 | f__uncultured | g__uncultured	0.000108272	0	0	0	0	0	0.000433088	0.000216544	0.000108272	0	0	0	0	0	0	0	0	0	0.000108272	0	0	0	0	0	0	0	0.000108272	0	0	0
k__Bacteria | p__Proteobacteria | c__Gammaproteobacteria | o__Xanthomonadales | f__Xanthomonadaceae | g__Dokdonella	0	0.000216544	0	0	0	0	0	0.00054136	0.000324816	0	0	0	0	0	0	0	0	0	0	0	0	0	0	0	0	0	0	0	0	0
k__Bacteria | p__Spirochaetae | c__Spirochaetes | o__Spirochaetales | f__Spirochaetaceae | g__Spirochaeta 2	0	0	0	0	0	0	0	0	0	0	0	0.000108272	0	0	0	0	0	0	0	0	0.000216544	0	0.000108272	0	0.000108272	0	0	0.000108272	0	0.000433088
k__Bacteria | p__Acidobacteria | c__Acidobacteria | o__Acidobacteriales | f__Acidobacteriaceae (Subgroup 1) | g__	0	0	0	0.000433088	0	0	0	0	0	0	0	0.000108272	0	0	0	0	0	0	0.000433088	0	0	0	0	0	0	0	0	0	0	0
k__Bacteria | p__Acidobacteria | c__Acidobacteria | o__Subgroup 13 | f__uncultured | g__uncultured	0	0	0	0	0.000108272	0	0	0.000108272	0	0	0	0	0	0	0	0	0	0.000108272	0	0	0	0.000324816	0	0.000216544	0.000108272	0	0	0	0	0
k__Bacteria | p__Acidobacteria | c__Acidobacteria | o__Subgroup 4 | f__RB41 | g__	0	0	0	0	0	0	0.000108272	0	0	0.000108272	0.000108272	0	0	0.000108272	0	0	0	0	0	0.000108272	0	0	0	0	0.000108272	0.000108272	0	0.000108272	0	0.000108272
k__Bacteria | p__Acidobacteria | c__Acidobacteria | o__Subgroup 9 | f__uncultured | g__uncultured	0	0.000216544	0	0.000216544	0.000108272	0.000108272	0	0	0	0	0	0.000108272	0	0	0	0	0.000108272	0.000108272	0	0	0	0	0	0	0	0	0	0	0	0
k__Bacteria | p__Actinobacteria | c__Acidimicrobiia | o__Acidimicrobiales | f__Acidimicrobiaceae | g__uncultured	0	0	0.000108272	0	0	0	0	0	0	0	0	0	0.000216544	0	0	0	0	0	0	0.000108272	0.000324816	0.000216544	0	0	0	0	0	0	0	0
k__Bacteria | p__Actinobacteria | c__Actinobacteria | o__Frankiales | f__ | g__	0	0.000108272	0	0	0.000108272	0	0	0.000108272	0	0	0	0	0	0	0	0	0	0	0	0	0	0	0	0	0	0	0	0	0.000324816	0.000324816
k__Bacteria | p__Actinobacteria | c__Actinobacteria | o__Frankiales | f__Frankiaceae | g__Jatrophihabitans	0	0.000216544	0	0	0	0	0.000108272	0	0	0	0	0	0	0	0	0	0.000216544	0	0.000108272	0	0	0	0.000108272	0.000216544	0	0	0	0	0	0
k__Bacteria | p__Actinobacteria | c__Actinobacteria | o__Frankiales | f__Sporichthyaceae | g__	0.000108272	0	0	0	0	0	0	0.000216544	0	0	0	0	0	0	0	0.000108272	0.000216544	0	0.000216544	0.000108272	0	0	0	0	0	0	0	0	0	0
k__Bacteria | p__Actinobacteria | c__Actinobacteria | o__Micrococcales | f__Microbacteriaceae | g__Frondihabitans	0	0	0	0	0	0	0	0	0	0	0	0	0	0	0	0	0.000108272	0.000108272	0	0	0	0	0	0.000324816	0	0.000108272	0	0.000108272	0.000216544	0
k__Bacteria | p__Actinobacteria | c__Coriobacteriia | o__Coriobacteriales | f__Coriobacteriaceae | g__Olsenella	0.000108272	0	0.000108272	0	0.000216544	0	0	0	0.000108272	0.000108272	0	0	0	0	0	0	0	0	0	0	0	0	0	0	0.000108272	0.000108272	0	0	0	0.000108272
k__Bacteria | p__Bacteroidetes | c__Bacteroidia | o__Bacteroidales | f__Bacteroidales Incertae Sedis | g__Phocaeicola	0	0	0	0	0.000108272	0	0	0	0	0	0	0	0	0	0	0	0	0	0	0	0	0	0.000108272	0	0.000108272	0.000216544	0	0	0	0.000433088
k__Bacteria | p__Bacteroidetes | c__Bacteroidia | o__Bacteroidia Incertae Sedis | f__Draconibacteriaceae | g__Draconibacterium	0	0	0	0.000324816	0	0	0	0	0	0	0	0	0	0	0	0.000108272	0.000108272	0	0	0	0.000108272	0	0	0	0.000108272	0	0	0	0	0.000216544
k__Bacteria | p__Bacteroidetes | c__Bacteroidia | o__Bacteroidia Incertae Sedis | f__Draconibacteriaceae | g__uncultured	0	0	0	0.000108272	0.000108272	0	0.000108272	0	0	0	0	0.000108272	0	0	0.000108272	0	0	0	0	0	0	0	0.000108272	0	0	0.000216544	0	0	0	0.000108272
k__Bacteria | p__Firmicutes | c__Bacilli | o__Bacillales | f__Planococcaceae | g__uncultured	0	0.000108272	0	0	0.000108272	0	0	0.000108272	0	0	0	0	0.000108272	0.000108272	0	0	0.000108272	0.000108272	0.000216544	0	0	0	0	0	0	0	0	0	0	0
k__Bacteria | p__Firmicutes | c__Bacilli | o__Lactobacillales | f__Leuconostocaceae | g__Fructobacillus	0.000324816	0	0	0.000324816	0	0	0.000108272	0	0.000216544	0	0	0	0	0	0	0	0	0	0	0	0	0	0	0	0	0	0	0	0	0
k__Bacteria | p__Firmicutes | c__Negativicutes | o__Selenomonadales | f__Acidaminococcaceae | g__uncultured	0	0	0.000433088	0	0	0	0	0	0	0	0	0.000108272	0	0	0	0	0	0	0.000433088	0	0	0	0	0	0	0	0	0	0	0
k__Bacteria | p__Gemmatimonadetes | c__Gemmatimonadetes | o__Gemmatimonadales | f__Gemmatimonadaceae | g__	0	0	0	0	0	0	0	0	0	0	0	0.000108272	0	0	0.000108272	0.000216544	0.000216544	0	0	0	0	0	0	0.000108272	0	0	0.000216544	0	0	0
k__Bacteria | p__GOUTA4 | c__uncultured | o__uncultured | f__uncultured | g__uncultured	0	0	0	0.000216544	0	0	0.000324816	0.000108272	0	0	0	0	0	0	0	0	0	0	0	0	0	0	0	0	0.000108272	0	0	0.000108272	0	0.000108272
k__Bacteria | p__Proteobacteria | c__ | o__ | f__ | g__	0.000108272	0.000216544	0	0	0	0	0.000108272	0	0	0	0	0	0	0	0	0	0	0	0	0	0	0.00054136	0	0	0	0	0	0	0	0
k__Bacteria | p__Proteobacteria | c__Alphaproteobacteria | o__ | f__ | g__	0	0	0	0	0.000216544	0	0	0	0	0.000108272	0	0	0.000108272	0	0	0.000108272	0.000108272	0	0.000108272	0	0	0	0	0.000216544	0	0	0	0	0	0
k__Bacteria | p__Proteobacteria | c__Alphaproteobacteria | o__Rhodospirillales | f__MNC12 | g__uncultured	0.000324816	0.000108272	0	0	0.000108272	0	0	0.000216544	0	0	0	0	0	0	0	0.000216544	0	0	0	0	0	0	0	0	0	0	0	0	0	0
k__Bacteria | p__Proteobacteria | c__Betaproteobacteria | o__Burkholderiales | f__Comamonadaceae | g__Inhella	0	0	0	0	0	0	0	0	0	0.000324816	0.000108272	0.000216544	0	0.000108272	0	0	0	0.000108272	0	0	0	0	0	0	0	0	0.000108272	0	0	0
k__Bacteria | p__Proteobacteria | c__Betaproteobacteria | o__Methylophilales | f__Methylophilaceae | g__uncultured	0	0	0.000108272	0	0	0	0	0	0	0.000216544	0	0	0	0	0	0.000433088	0.000108272	0	0.000108272	0	0	0	0	0	0	0	0	0	0	0
k__Bacteria | p__Proteobacteria | c__Gammaproteobacteria | o__Methylococcales | f__CABC2E06 | g__uncultured	0	0	0	0.000108272	0	0	0.000108272	0	0.000108272	0	0	0	0.000108272	0.000216544	0.000216544	0	0	0	0	0	0	0	0	0	0	0	0.000108272	0	0	0
k__Bacteria | p__Proteobacteria | c__Gammaproteobacteria | o__Methylococcales | f__pLW-20 | g__uncultured	0.000216544	0	0	0.000108272	0	0	0	0	0.000324816	0	0	0	0	0.000324816	0	0	0	0	0	0	0	0	0	0	0	0	0	0	0	0
k__Bacteria | p__Acidobacteria | c__Acidobacteria | o__Subgroup 15 | f__uncultured | g__uncultured	0	0	0	0	0	0	0	0	0	0	0	0	0	0	0	0	0	0	0	0	0	0.000216544	0	0.000433088	0	0	0.000216544	0	0	0
k__Bacteria | p__Actinobacteria | c__Actinobacteria | o__Bifidobacteriales | f__Bifidobacteriaceae | g__	0	0.00054136	0	0	0	0.000108272	0	0.000108272	0	0	0	0	0	0	0	0	0	0	0	0	0	0	0	0	0	0	0	0	0.000108272	0
k__Bacteria | p__Actinobacteria | c__Coriobacteriia | o__Coriobacteriales | f__Coriobacteriaceae | g__Slackia	0	0	0	0	0	0	0	0	0.000108272	0	0	0	0	0	0	0	0	0	0	0	0	0	0.000108272	0	0.000216544	0.000108272	0	0	0.000108272	0.000216544
k__Bacteria | p__Bacteroidetes | c__Bacteroidetes BD2-2 | o__ | f__ | g__	0	0	0	0.00054136	0	0	0.000108272	0	0.000108272	0.000108272	0	0	0	0	0	0	0	0	0	0	0	0	0	0	0	0	0	0	0	0
k__Bacteria | p__Bacteroidetes | c__Flavobacteriia | o__Flavobacteriales | f__NS9 marine group | g__uncultured	0.000108272	0	0	0	0.000216544	0	0	0.000108272	0	0	0	0.000108272	0	0	0.000108272	0	0	0	0	0	0	0.000216544	0	0	0	0	0	0	0	0
k__Bacteria | p__Bacteroidetes | c__Sphingobacteriia | o__Sphingobacteriales | f__KD3-93 | g__uncultured	0	0	0	0	0	0	0	0	0	0	0	0	0.000108272	0	0	0	0	0	0.000108272	0	0.000108272	0	0.000108272	0	0	0	0	0.000324816	0	0.000108272
k__Bacteria | p__Chlorobi | c__Ignavibacteria | o__Ignavibacteriales | f__PHOS-HE36 | g__	0	0	0	0	0	0	0	0	0.000324816	0	0	0	0	0	0	0	0	0	0.000108272	0	0	0	0	0	0.000216544	0.000108272	0	0	0.000108272	0
k__Bacteria | p__Cyanobacteria | c__Cyanobacteria | o__SubsectionIII | f__FamilyI | g__uncultured	0	0	0	0	0	0	0	0	0	0	0	0.000108272	0.000433088	0.000108272	0	0	0	0	0	0	0	0.000216544	0	0	0	0	0	0	0	0
k__Bacteria | p__Firmicutes | c__Bacilli | o__Bacillales | f__Staphylococcaceae | g__Salinicoccus	0	0.000108272	0	0	0	0	0	0	0	0	0	0	0.000108272	0.000216544	0.000216544	0	0	0	0.000216544	0	0	0	0	0	0	0	0	0	0	0
k__Bacteria | p__Firmicutes | c__Bacilli | o__Lactobacillales | f__Carnobacteriaceae | g__Trichococcus	0	0.000216544	0	0	0	0	0	0.000108272	0	0	0	0	0	0.000108272	0	0	0	0	0	0.000216544	0.000216544	0	0	0	0	0	0	0	0	0
k__Bacteria | p__Firmicutes | c__Clostridia | o__Clostridiales | f__Family XIII | g__Eubacterium brachy group	0	0	0	0	0	0.000108272	0	0	0	0	0	0	0	0	0	0.000108272	0.000108272	0.000108272	0	0	0	0	0	0	0.000216544	0	0	0	0.000216544	0
k__Bacteria | p__Fusobacteria | c__Fusobacteriia | o__Fusobacteriales | f__Fusobacteriaceae | g__Cetobacterium	0	0	0	0	0	0	0	0	0	0	0	0.000108272	0	0	0.000216544	0	0	0	0	0.000108272	0	0	0.000108272	0	0.000216544	0	0	0	0.000108272	0
k__Bacteria | p__Planctomycetes | c__OM190 | o__ | f__ | g__	0	0	0	0	0	0	0	0	0	0.000108272	0.000108272	0	0	0	0	0	0.000108272	0	0	0	0	0	0.000108272	0	0.000108272	0.000108272	0	0.000216544	0	0
k__Bacteria | p__Proteobacteria | c__Alphaproteobacteria | o__Rhizobiales | f__Rhizobiaceae | g__Rhizobium	0.000108272	0	0.000108272	0	0	0.000216544	0	0	0	0	0.000108272	0	0	0	0	0	0	0	0	0	0	0	0.000108272	0	0	0	0.000108272	0	0.000108272	0
k__Bacteria | p__Proteobacteria | c__Alphaproteobacteria | o__Sphingomonadales | f__Sphingomonadaceae | g__Sandarakinorhabdus	0	0	0	0.000433088	0	0	0	0	0.000216544	0.000108272	0	0	0	0	0	0	0	0	0.000108272	0	0	0	0	0	0	0	0	0	0	0
k__Bacteria | p__Proteobacteria | c__Betaproteobacteria | o__Rhodocyclales | f__Rhodocyclaceae | g__Azoarcus	0.000216544	0	0.000108272	0	0	0.000216544	0	0	0	0	0	0.000108272	0	0	0.000108272	0	0	0	0	0	0	0	0	0	0	0	0.000108272	0	0	0
k__Bacteria | p__Proteobacteria | c__Betaproteobacteria | o__Rhodocyclales | f__Rhodocyclaceae | g__Denitratisoma	0	0	0	0	0	0	0.000216544	0	0	0	0	0	0	0	0	0.000108272	0.000108272	0	0.000324816	0	0	0	0	0	0	0	0	0.000108272	0	0
k__Bacteria | p__Proteobacteria | c__Deltaproteobacteria | o__Bdellovibrionales | f__Bacteriovoracaceae | g__uncultured	0.000216544	0	0	0	0	0	0	0.000108272	0	0	0	0	0	0	0	0.000216544	0	0	0	0	0	0	0	0.000216544	0	0	0	0	0.000108272	0
k__Bacteria | p__Proteobacteria | c__Deltaproteobacteria | o__Desulfobacterales | f__Desulfobacteraceae | g__Desulfatitalea	0	0	0	0.000108272	0	0	0.000216544	0	0.000216544	0	0	0	0	0	0	0	0	0.000108272	0	0	0	0	0	0	0	0	0	0.000216544	0	0
k__Bacteria | p__Proteobacteria | c__Deltaproteobacteria | o__Desulfobacterales | f__Desulfobacteraceae | g__uncultured	0	0	0.000108272	0	0	0.000216544	0	0	0.000108272	0	0	0.000108272	0	0.000216544	0	0	0	0	0	0	0	0	0	0	0	0	0	0.000108272	0	0
k__Bacteria | p__Proteobacteria | c__Deltaproteobacteria | o__Myxococcales | f__P3OB-42 | g__uncultured	0	0	0	0.000216544	0	0	0.000108272	0	0	0.000108272	0	0	0	0	0	0	0	0	0.000216544	0	0	0	0	0.000108272	0	0	0.000108272	0	0	0
k__Bacteria | p__Proteobacteria | c__Epsilonproteobacteria | o__Campylobacterales | f__Helicobacteraceae | g__Sulfurovum	0	0	0.000108272	0	0	0	0	0	0.000108272	0	0.000108272	0.000108272	0	0.000108272	0	0	0	0	0	0	0	0.000324816	0	0	0	0	0	0	0	0
k__Bacteria | p__Proteobacteria | c__Epsilonproteobacteria | o__Campylobacterales | f__Helicobacteraceae | g__Wolinella	0	0.000216544	0	0.000324816	0	0	0.000108272	0.000108272	0.000108272	0	0	0	0	0	0	0	0	0	0	0	0	0	0	0	0	0	0	0	0	0
k__Bacteria | p__Proteobacteria | c__Gammaproteobacteria | o__Chromatiales | f__Ectothiorhodospiraceae | g__Thioalkalispira	0	0	0	0	0.000108272	0.000216544	0	0.000216544	0	0	0	0	0	0	0	0.000108272	0	0.000108272	0.000108272	0	0	0	0	0	0	0	0	0	0	0
k__Bacteria | p__Proteobacteria | c__Gammaproteobacteria | o__Methylococcales | f__Methylococcaceae | g__Methylobacter	0	0	0	0	0	0.000216544	0.000324816	0	0.000216544	0	0	0	0	0	0	0	0	0.000108272	0	0	0	0	0	0	0	0	0	0	0	0
k__Bacteria | p__Proteobacteria | c__Gammaproteobacteria | o__Pseudomonadales | f__Moraxellaceae | g__Moraxella	0	0	0	0.000108272	0	0	0.000108272	0.000108272	0	0	0.000108272	0.000108272	0	0	0	0	0	0	0	0	0	0	0	0	0.000108272	0	0	0	0	0.000216544
k__Bacteria | p__Proteobacteria | c__Gammaproteobacteria | o__Thiotrichales | f__Thiotrichaceae | g__Beggiatoa	0	0	0	0	0.000108272	0	0	0	0	0	0	0	0	0	0	0	0	0	0	0	0	0	0	0	0	0.000324816	0	0	0.000324816	0.000108272
k__Bacteria | p__Proteobacteria | c__Gammaproteobacteria | o__Xanthomonadales | f__Xanthomonadaceae | g__Dyella	0.00054136	0	0	0.000108272	0	0	0	0	0	0.000108272	0	0	0	0	0	0	0	0	0	0	0	0	0	0	0	0	0.000108272	0	0	0
k__Bacteria | p__Tenericutes | c__Mollicutes | o__Mollicutes RF9 | f__uncultured | g__uncultured	0	0	0	0	0	0	0	0	0	0.000108272	0	0	0	0	0	0	0	0	0.000433088	0.000108272	0	0	0.000108272	0	0	0.000108272	0	0	0	0
k__Bacteria | p__Acidobacteria | c__Holophagae | o__Subgroup 10 | f__Sva0725 | g__uncultured	0	0	0	0	0	0	0.000108272	0	0.000108272	0.000324816	0	0	0	0	0	0	0.000108272	0.000108272	0	0	0	0	0	0	0	0	0	0	0	0
k__Bacteria | p__Actinobacteria | c__Actinobacteria | o__Actinomycetales | f__Actinomycetaceae | g__Flaviflexus	0.000324816	0	0	0	0	0	0	0	0	0	0	0	0	0.000108272	0	0	0	0	0	0	0	0	0	0	0	0	0	0.000324816	0	0
k__Bacteria | p__Actinobacteria | c__Actinobacteria | o__Pseudonocardiales | f__Pseudonocardiaceae | g__Pseudonocardia	0	0	0	0	0	0	0	0	0	0	0	0	0	0	0	0	0.000324816	0	0.000108272	0	0	0	0.000108272	0	0	0.000108272	0	0	0.000108272	0
k__Bacteria | p__Armatimonadetes | c__ | o__ | f__ | g__	0	0	0.000108272	0	0	0.000433088	0	0	0	0	0	0	0	0	0	0	0	0	0	0.000216544	0	0	0	0	0	0	0	0	0	0
k__Bacteria | p__Bacteroidetes | c__Bacteroidia | o__Bacteroidales | f__Rikenellaceae | g__Blvii28 wastewater-sludge group	0	0	0	0	0	0	0	0	0	0	0	0	0	0.000108272	0.000216544	0	0	0	0	0	0	0	0	0	0.000108272	0	0	0.000108272	0	0.000216544
k__Bacteria | p__Bacteroidetes | c__Cytophagia | o__Cytophagales | f__Cytophagaceae | g__Leadbetterella	0	0	0	0.000108272	0	0	0	0	0.000324816	0.000108272	0	0	0	0	0	0	0	0	0	0	0	0.000216544	0	0	0	0	0	0	0	0
k__Bacteria | p__Bacteroidetes | c__Cytophagia | o__Cytophagales | f__Flammeovirgaceae | g__Reichenbachiella	0	0	0	0	0.000216544	0.000108272	0	0	0	0	0	0	0	0	0	0	0	0	0	0	0	0	0.000324816	0	0	0	0	0	0.000108272	0
k__Bacteria | p__Bacteroidetes | c__Sphingobacteriia | o__Sphingobacteriales | f__WCHB1-69 | g__	0	0.000216544	0	0	0	0	0	0	0	0	0	0.000108272	0	0	0	0	0	0	0	0	0.000216544	0	0	0	0	0	0	0	0.000216544	0
k__Bacteria | p__Chlorobi | c__Ignavibacteria | o__Ignavibacteriales | f__ | g__	0	0	0.000108272	0	0	0	0	0	0	0.000216544	0.000108272	0	0	0	0	0	0.000108272	0	0	0	0	0	0	0	0.000108272	0	0	0.000108272	0	0
k__Bacteria | p__Chloroflexi | c__SL56 marine group | o__uncultured | f__uncultured | g__uncultured	0	0	0	0	0	0	0	0	0	0	0	0	0	0	0	0	0	0	0.000216544	0	0	0	0.000216544	0	0.000108272	0	0	0.000216544	0	0
k__Bacteria | p__Deferribacteres | c__Deferribacteres Incertae Sedis | o__ | f__ | g__Caldithrix	0	0	0.000324816	0	0.000108272	0	0	0	0	0	0	0	0	0	0.000216544	0	0	0	0	0	0.000108272	0	0	0	0	0	0	0	0	0
k__Bacteria | p__Firmicutes | c__Bacilli | o__Bacillales | f__Bacillaceae | g__Geobacillus	0	0	0	0	0	0	0	0	0	0	0.000433088	0	0.000108272	0	0	0	0.000216544	0	0	0	0	0	0	0	0	0	0	0	0	0
k__Bacteria | p__Firmicutes | c__Clostridia | o__Clostridiales | f__Ruminococcaceae | g__Eubacterium coprostanoligenes group	0	0	0	0	0.000108272	0	0	0	0	0	0	0	0.000216544	0.000433088	0	0	0	0	0	0	0	0	0	0	0	0	0	0	0	0
k__Bacteria | p__Firmicutes | c__OPB54 | o__uncultured | f__uncultured | g__uncultured	0	0	0	0	0	0	0	0	0	0	0	0	0	0	0	0	0.000324816	0	0	0	0	0	0	0	0	0	0	0	0.000324816	0.000108272
k__Bacteria | p__Parcubacteria | c__uncultured | o__uncultured | f__uncultured | g__uncultured	0	0	0	0	0	0	0	0	0	0	0	0	0	0	0	0	0	0	0	0	0	0	0.000433088	0	0	0.000216544	0	0	0.000108272	0
k__Bacteria | p__Planctomycetes | c__Phycisphaerae | o__Phycisphaerales | f__Phycisphaeraceae | g__AKYG587	0	0	0	0	0	0.000108272	0.000108272	0	0	0.000108272	0.000108272	0	0.000108272	0	0	0	0.000108272	0	0	0	0	0	0	0	0	0	0	0	0.000108272	0
k__Bacteria | p__Proteobacteria | c__Alphaproteobacteria | o__Caulobacterales | f__Hyphomonadaceae | g__uncultured	0	0	0	0	0	0.000108272	0	0	0	0	0	0	0	0	0	0	0	0.000108272	0	0	0	0.00054136	0	0	0	0	0	0	0	0
k__Bacteria | p__Proteobacteria | c__Alphaproteobacteria | o__Rhizobiales | f__Hyphomicrobiaceae | g__Hyphomicrobium	0	0	0	0	0	0	0	0.000216544	0	0	0	0	0	0	0	0	0	0	0	0	0.000324816	0.000216544	0	0	0	0	0	0	0	0
k__Bacteria | p__Proteobacteria | c__Alphaproteobacteria | o__Rhizobiales | f__Phyllobacteriaceae | g__Aminobacter	0	0	0	0	0	0.000108272	0.000108272	0	0	0.000324816	0	0	0.000108272	0	0.000108272	0	0	0	0	0	0	0	0	0	0	0	0	0	0	0
k__Bacteria | p__Proteobacteria | c__Alphaproteobacteria | o__Rhizobiales | f__Rhizobiaceae | g__Shinella	0	0	0	0	0	0.000216544	0	0	0	0	0	0	0	0.000216544	0.000108272	0	0	0	0	0	0	0.000216544	0	0	0	0	0	0	0	0
k__Bacteria | p__Proteobacteria | c__Alphaproteobacteria | o__Rhizobiales | f__Rhizobiales Incertae Sedis | g__Phreatobacter	0	0	0	0	0	0	0	0	0	0	0	0	0	0	0	0	0	0	0	0	0	0	0.000216544	0	0	0.000216544	0	0	0.000108272	0.000216544
k__Bacteria | p__Proteobacteria | c__Alphaproteobacteria | o__Rhizobiales | f__Xanthobacteraceae | g__	0.000216544	0	0	0	0	0.000108272	0	0	0	0.000108272	0	0	0	0	0	0	0	0	0	0	0.000108272	0	0	0	0.000216544	0	0	0	0	0
k__Bacteria | p__Proteobacteria | c__Alphaproteobacteria | o__Rhodobacterales | f__Rhodobacteraceae | g__Aestuariivita	0	0	0	0	0.000433088	0	0	0	0	0	0	0	0	0	0	0	0	0	0	0	0	0	0	0	0	0	0	0	0.000324816	0
k__Bacteria | p__Proteobacteria | c__Alphaproteobacteria | o__Rhodospirillales | f__CCU22 | g__	0	0	0.000108272	0	0	0.000216544	0	0	0	0.000216544	0	0.000108272	0	0	0	0	0	0	0	0.000108272	0	0	0	0	0	0	0	0	0	0
k__Bacteria | p__Proteobacteria | c__Betaproteobacteria | o__Nitrosomonadales | f__Gallionellaceae | g__uncultured	0	0	0	0	0	0	0	0	0	0	0	0	0	0	0	0	0.000108272	0	0.000108272	0	0.000108272	0	0.000108272	0	0.000108272	0	0	0.000108272	0	0.000108272
k__Bacteria | p__Proteobacteria | c__Deltaproteobacteria | o__Desulfuromonadales | f__ | g__	0	0	0	0	0.000108272	0	0	0	0	0	0	0	0	0	0	0	0.000108272	0	0	0	0	0	0.000324816	0	0.000108272	0	0	0	0.000108272	0
k__Bacteria | p__Proteobacteria | c__Deltaproteobacteria | o__Desulfuromonadales | f__008E09-B-D-P15 | g__uncultured	0	0	0	0	0	0	0	0	0	0.000216544	0.000216544	0	0	0	0	0	0	0	0	0	0	0	0	0	0.000108272	0	0	0	0.000108272	0.000108272
k__Bacteria | p__Proteobacteria | c__Deltaproteobacteria | o__Sva0485 | f__ | g__	0.000108272	0	0	0	0	0	0	0	0	0	0	0	0.000324816	0	0.000108272	0.000108272	0	0	0	0	0	0	0	0.000108272	0	0	0	0	0	0
k__Bacteria | p__Proteobacteria | c__Deltaproteobacteria | o__Syntrophobacterales | f__Syntrophaceae | g__Desulfobacca	0	0	0.000433088	0	0.000108272	0	0	0	0	0	0	0	0	0	0	0	0.000216544	0	0	0	0	0	0	0	0	0	0	0	0	0
k__Bacteria | p__Proteobacteria | c__Gammaproteobacteria | o__Xanthomonadales | f__Xanthomonadaceae | g__uncultured	0.000108272	0	0	0.000108272	0	0	0	0	0.000108272	0	0	0	0	0	0.000108272	0	0.000216544	0	0	0	0	0	0	0	0	0	0.000108272	0	0	0
k__Bacteria | p__TA06 | c__uncultured | o__uncultured | f__uncultured | g__uncultured	0	0	0	0.000108272	0	0	0	0	0.000324816	0.000108272	0	0	0	0	0	0	0	0.000216544	0	0	0	0	0	0	0	0	0	0	0	0
k__Bacteria | p__Verrucomicrobia | c__S-BQ2-57 soil group | o__uncultured | f__uncultured | g__uncultured	0	0	0	0	0	0	0	0	0	0	0	0	0	0	0	0	0.000216544	0	0.000324816	0	0	0	0	0	0	0	0	0	0	0.000216544
k__Bacteria | p__Verrucomicrobia | c__Verrucomicrobiae | o__Verrucomicrobiales | f__Verrucomicrobiaceae | g__Akkermansia	0	0	0	0	0	0	0	0	0	0	0	0	0	0.000108272	0.000108272	0	0	0	0	0	0	0.00054136	0	0	0	0	0	0	0	0
k__Archaea | p__Euryarchaeota | c__Methanomicrobia | o__Methanomicrobiales | f__Methanoregulaceae | g__Methanolinea	0	0	0.000216544	0	0	0	0	0	0.000216544	0	0	0	0	0	0	0	0	0	0	0	0	0.000216544	0	0	0	0	0	0	0	0
k__Archaea | p__Thaumarchaeota | c__Soil Crenarchaeotic Group(SCG) | o__ | f__ | g__Candidatus Nitrososphaera	0	0	0	0	0	0	0	0	0	0	0	0	0.000433088	0	0	0	0	0	0	0	0	0	0	0	0	0	0	0	0.000216544	0
k__Bacteria | p__Acidobacteria | c__Acidobacteria | o__Subgroup 3 | f__SJA-149 | g__	0.000216544	0	0	0	0	0	0	0	0	0	0	0	0	0	0	0	0	0	0.000108272	0	0	0	0	0	0	0.000324816	0	0	0	0
k__Bacteria | p__Acidobacteria | c__Acidobacteria | o__Subgroup 3 | f__SJA-149 | g__uncultured	0	0	0	0.000324816	0	0	0.000108272	0	0.000108272	0.000108272	0	0	0	0	0	0	0	0	0	0	0	0	0	0	0	0	0	0	0	0
k__Bacteria | p__Actinobacteria | c__Acidimicrobiia | o__Acidimicrobiales | f__Iamiaceae | g__Iamia	0	0.000108272	0	0.000216544	0	0	0	0	0	0	0	0.000216544	0	0	0	0	0	0	0.000108272	0	0	0	0	0	0	0	0	0	0	0
k__Bacteria | p__Bacteroidetes | c__Sphingobacteriia | o__Sphingobacteriales | f__Chitinophagaceae | g__Parasegetibacter	0.000216544	0.000108272	0	0.000108272	0	0	0	0	0.000108272	0	0	0	0.000108272	0	0	0	0	0	0	0	0	0	0	0	0	0	0	0	0	0
k__Bacteria | p__Bacteroidetes | c__Sphingobacteriia | o__Sphingobacteriales | f__PHOS-HE51 | g__uncultured	0	0	0	0	0	0	0	0	0	0	0	0.000108272	0	0	0	0	0	0.000216544	0	0	0	0	0.000108272	0	0	0.000108272	0	0	0.000108272	0
k__Bacteria | p__Chlamydiae | c__Chlamydiae | o__Chlamydiales | f__Simkaniaceae | g__Candidatus Rhabdochlamydia	0.000108272	0.000216544	0	0	0.000108272	0	0	0.000216544	0	0	0	0	0	0	0	0	0	0	0	0	0	0	0	0	0	0	0	0	0	0
k__Bacteria | p__Cloacimonetes | c__PBS-18 | o__ | f__ | g__	0	0.000108272	0	0	0.000108272	0	0	0	0	0	0	0	0	0	0	0	0	0	0	0	0	0	0.000108272	0	0	0.000324816	0	0	0	0
k__Bacteria | p__Firmicutes | c__Bacilli | o__Bacillales | f__Bacillaceae | g__Ureibacillus	0	0	0	0	0	0	0	0	0	0	0.000216544	0.000108272	0	0	0	0	0	0	0	0	0	0	0	0	0	0.000108272	0	0	0	0.000216544
k__Bacteria | p__Firmicutes | c__Bacilli | o__Bacillales | f__Planococcaceae | g__Jeotgalibacillus	0.000324816	0	0	0	0.000108272	0	0	0.000216544	0	0	0	0	0	0	0	0	0	0	0	0	0	0	0	0	0	0	0	0	0	0
k__Bacteria | p__Firmicutes | c__Clostridia | o__Clostridiales | f__Clostridiaceae 1 | g__	0	0	0	0.000108272	0	0	0.000108272	0	0.000108272	0	0.000108272	0	0	0	0	0.000108272	0	0	0	0	0	0.000108272	0	0	0	0	0	0	0	0
k__Bacteria | p__Firmicutes | c__Clostridia | o__Clostridiales | f__Family XI | g__Peptoniphilus	0.000216544	0.000108272	0	0	0.000108272	0	0	0.000216544	0	0	0	0	0	0	0	0	0	0	0	0	0	0	0	0	0	0	0	0	0	0
k__Bacteria | p__Firmicutes | c__Clostridia | o__Clostridiales | f__Lachnospiraceae | g__Lachnospiraceae UCG-006	0	0	0	0	0	0	0	0	0	0	0	0	0	0	0	0	0	0	0	0	0	0.000433088	0	0	0.000108272	0	0	0	0.000108272	0
k__Bacteria | p__Firmicutes | c__Clostridia | o__Clostridiales | f__Peptococcaceae | g__Cryptanaerobacter	0	0	0	0.000108272	0	0	0	0	0.000108272	0.000108272	0	0	0	0	0	0	0	0	0	0	0	0	0.000216544	0	0	0	0	0.000108272	0	0
k__Bacteria | p__Firmicutes | c__Erysipelotrichia | o__Erysipelotrichales | f__Erysipelotrichaceae | g__Asteroleplasma	0	0	0	0	0.000108272	0	0	0	0	0	0	0	0	0	0	0	0	0	0	0	0	0	0.000324816	0	0.000216544	0	0	0	0	0
k__Bacteria | p__Gemmatimonadetes | c__Gemmatimonadetes | o__BD2-11 terrestrial group | f__ | g__	0	0	0	0	0	0	0.000433088	0	0	0	0	0	0	0	0	0	0	0	0	0	0.000108272	0	0	0	0.000108272	0	0	0	0	0
k__Bacteria | p__Planctomycetes | c__Planctomycetacia | o__Brocadiales | f__Brocadiaceae | g__Candidatus Brocadia	0	0	0	0	0	0	0.000108272	0	0	0	0	0	0	0	0	0.000108272	0.000216544	0.000216544	0	0	0	0	0	0	0	0	0	0	0	0
k__Bacteria | p__Proteobacteria | c__Alphaproteobacteria | o__Rhizobiales | f__Xanthobacteraceae | g__uncultured	0	0	0	0	0	0	0	0	0	0	0	0	0.000324816	0.000108272	0.000108272	0	0	0.000108272	0	0	0	0	0	0	0	0	0	0	0	0
k__Bacteria | p__Proteobacteria | c__Alphaproteobacteria | o__Rhodospirillales | f__KCM-B-15 | g__	0	0	0	0.000216544	0	0	0.000216544	0	0.000216544	0	0	0	0	0	0	0	0	0	0	0	0	0	0	0	0	0	0	0	0	0
k__Bacteria | p__Proteobacteria | c__Alphaproteobacteria | o__Sphingomonadales | f__Ellin6055 | g__	0	0	0	0	0	0	0	0	0	0.000108272	0	0	0	0	0	0	0	0	0.000216544	0	0	0	0	0	0	0	0.000216544	0.000108272	0	0
k__Bacteria | p__Proteobacteria | c__Betaproteobacteria | o__Burkholderiales | f__Alcaligenaceae | g__Pusillimonas	0.000108272	0.000108272	0	0.000108272	0	0	0.000108272	0.000108272	0	0	0	0	0	0	0	0	0	0	0	0	0	0	0	0	0	0	0	0.000108272	0	0
k__Bacteria | p__Proteobacteria | c__Betaproteobacteria | o__Nitrosomonadales | f__Nitrosomonadaceae | g__Nitrosospira	0	0	0	0	0	0	0.000216544	0	0	0	0	0	0	0	0	0	0	0	0	0	0	0	0	0.000216544	0	0	0	0.000108272	0	0.000108272
k__Bacteria | p__Proteobacteria | c__Deltaproteobacteria | o__Desulfuromonadales | f__M20-Pitesti | g__	0	0	0	0	0	0	0	0	0	0	0	0	0	0	0	0	0	0.000216544	0.000324816	0	0	0	0	0	0.000108272	0	0	0	0	0
k__Bacteria | p__Proteobacteria | c__Deltaproteobacteria | o__GR-WP33-30 | f__ | g__	0.000108272	0	0	0	0	0	0	0	0	0	0	0	0	0	0	0	0	0	0	0	0	0	0.00054136	0	0	0	0	0	0	0
k__Bacteria | p__Proteobacteria | c__Deltaproteobacteria | o__Myxococcales | f__Blfdi19 | g__uncultured	0.000216544	0.000108272	0	0	0.000324816	0	0	0	0	0	0	0	0	0	0	0	0	0	0	0	0	0	0	0	0	0	0	0	0	0
k__Bacteria | p__Proteobacteria | c__Deltaproteobacteria | o__Myxococcales | f__Nannocystaceae | g__uncultured	0	0	0.000216544	0	0	0	0	0	0	0	0	0	0.000108272	0.000108272	0.000108272	0	0	0	0	0	0	0	0	0	0	0	0	0.000108272	0	0
k__Bacteria | p__Proteobacteria | c__Deltaproteobacteria | o__Syntrophobacterales | f__Syntrophaceae | g__Smithella	0	0	0	0.000108272	0	0	0.000108272	0	0	0	0	0	0	0	0	0	0	0.000108272	0	0	0	0	0	0	0	0.000216544	0	0.000108272	0	0
k__Bacteria | p__Proteobacteria | c__Gammaproteobacteria | o__Thiotrichales | f__Thiotrichales Incertae Sedis | g__Candidatus Endoecteinascidia	0	0	0	0.000216544	0	0	0.000108272	0	0	0	0	0	0	0	0	0	0	0.000216544	0	0.000108272	0	0	0	0	0	0	0	0	0	0
k__Bacteria | p__Proteobacteria | c__Gammaproteobacteria | o__Xanthomonadales | f__JTB255 marine benthic group | g__	0	0	0	0	0	0	0	0	0	0	0	0	0	0	0	0.000216544	0	0	0	0	0	0.000216544	0	0.000216544	0	0	0	0	0	0
k__Bacteria | p__Synergistetes | c__Synergistia | o__Synergistales | f__Synergistaceae | g__Pyramidobacter	0	0	0	0	0	0	0.000216544	0	0.000324816	0.000108272	0	0	0	0	0	0	0	0	0	0	0	0	0	0	0	0	0	0	0	0
k__Bacteria | p__Tenericutes | c__Mollicutes | o__NB1-n | f__ | g__	0	0	0	0	0	0.000324816	0	0	0	0	0	0	0	0	0	0	0	0	0	0.000108272	0	0	0	0	0	0	0	0	0.000108272	0.000108272
k__Bacteria | p__Verrucomicrobia | c__OPB35 soil group | o__ | f__ | g__	0	0.000108272	0	0	0.000108272	0	0	0	0	0	0	0	0	0	0	0.000108272	0	0	0	0	0	0	0.000108272	0.000108272	0	0	0	0	0.000108272	0
k__Bacteria | p__Acidobacteria | c__Acidobacteria | o__Subgroup 11 | f__uncultured | g__uncultured	0.000108272	0	0	0	0	0	0	0.000108272	0	0	0	0	0	0	0	0	0	0	0	0.000108272	0	0	0	0	0	0.000216544	0	0	0	0
k__Bacteria | p__Acidobacteria | c__Acidobacteria | o__Subgroup 3 | f__ | g__	0	0	0	0	0	0	0	0	0	0	0	0	0	0	0	0	0	0	0	0	0	0	0.000108272	0	0.000108272	0	0	0	0.000108272	0.000216544
k__Bacteria | p__Acidobacteria | c__Acidobacteria | o__Subgroup 3 | f__AKIW659 | g__uncultured	0	0	0	0	0	0	0	0.000108272	0	0	0	0	0	0	0.000108272	0	0	0	0	0	0.000324816	0	0	0	0	0	0	0	0	0
k__Bacteria | p__Actinobacteria | c__Actinobacteria | o__Corynebacteriales | f__Dietziaceae | g__Dietzia	0	0	0	0	0	0	0	0	0	0	0.000108272	0.000216544	0	0	0.000108272	0	0	0	0	0	0	0	0	0	0	0	0	0.000108272	0	0
k__Bacteria | p__Actinobacteria | c__Actinobacteria | o__Frankiales | f__Geodermatophilaceae | g__uncultured	0	0	0	0	0.000108272	0	0	0	0	0	0	0	0	0	0	0	0	0	0	0	0	0	0.000108272	0	0	0.000108272	0	0	0	0.000216544
k__Bacteria | p__Aminicenantes | c__ | o__ | f__ | g__	0	0	0	0.000108272	0	0	0	0	0	0.000216544	0	0	0	0	0	0	0	0	0	0	0	0	0	0.000216544	0	0	0	0	0	0
k__Bacteria | p__Armatimonadetes | c__Armatimonadia | o__Armatimonadales | f__Armatimonadaceae | g__Armatimonas	0	0	0	0	0	0	0	0	0	0.000216544	0.000108272	0	0	0.000108272	0	0	0	0.000108272	0	0	0	0	0	0	0	0	0	0	0	0
k__Bacteria | p__Bacteroidetes | c__Flavobacteriia | o__Flavobacteriales | f__Flavobacteriaceae | g__Chryseobacterium	0	0	0	0	0.000108272	0	0	0	0	0	0	0	0	0	0	0	0	0	0	0	0	0	0.000216544	0	0	0.000108272	0	0	0.000108272	0
k__Bacteria | p__Bacteroidetes | c__Sphingobacteriia | o__Sphingobacteriales | f__Saprospiraceae | g__Haliscomenobacter	0	0	0	0	0	0	0	0	0	0	0	0	0	0	0	0	0	0	0	0	0	0.00054136	0	0	0	0	0	0	0	0
k__Bacteria | p__Chloroflexi | c__Ktedonobacteria | o__Ktedonobacterales | f__HSB OF53-F07 | g__	0	0	0	0	0	0	0	0	0	0	0	0	0	0.000108272	0.000216544	0	0	0	0	0	0	0.000216544	0	0	0	0	0	0	0	0
k__Bacteria | p__Deferribacteres | c__Deferribacteres | o__Deferribacterales | f__Deferribacteraceae | g__Mucispirillum	0	0	0	0.000108272	0	0	0	0.000108272	0.000108272	0.000108272	0	0	0	0	0	0.000108272	0	0	0	0	0	0	0	0	0	0	0	0	0	0
k__Bacteria | p__Elusimicrobia | c__Elusimicrobia | o__Lineage IIa | f__uncultured | g__uncultured	0	0	0	0	0	0	0	0	0	0	0	0	0	0	0	0	0	0	0	0	0	0	0	0.000108272	0	0.000324816	0.000108272	0	0	0
k__Bacteria | p__Firmicutes | c__Bacilli | o__Bacillales | f__Bacillaceae | g__	0	0	0	0	0	0	0	0	0.000216544	0	0	0	0	0	0	0	0	0	0	0	0	0	0	0	0	0.000324816	0	0	0	0
k__Bacteria | p__Firmicutes | c__Bacilli | o__Bacillales | f__Bacillaceae | g__Paucisalibacillus	0	0	0	0	0	0	0	0.000216544	0	0	0	0	0	0	0	0.000108272	0	0	0	0	0.000108272	0	0	0	0	0	0.000108272	0	0	0
k__Bacteria | p__Firmicutes | c__Bacilli | o__Bacillales | f__Family XII | g__Exiguobacterium	0	0	0	0	0	0	0.000108272	0.000108272	0	0	0	0	0	0	0	0	0	0.000108272	0	0	0	0	0.000216544	0	0	0	0	0	0	0
k__Bacteria | p__Firmicutes | c__Clostridia | o__Clostridiales | f__Family XI | g__Sedimentibacter	0	0	0	0	0	0	0	0.000108272	0.000108272	0	0	0	0	0	0.000108272	0	0	0	0	0	0	0	0	0	0	0	0.000216544	0	0	0
k__Bacteria | p__Firmicutes | c__Clostridia | o__Clostridiales | f__Lachnospiraceae | g__Howardella	0	0.000108272	0	0	0	0	0	0	0	0	0	0	0.000108272	0.000108272	0.000216544	0	0	0	0	0	0	0	0	0	0	0	0	0	0	0
k__Bacteria | p__Firmicutes | c__Erysipelotrichia | o__Erysipelotrichales | f__Erysipelotrichaceae | g__Erysipelothrix	0	0	0	0	0	0	0	0	0	0	0	0	0	0	0.000108272	0.000108272	0.000216544	0	0.000108272	0	0	0	0	0	0	0	0	0	0	0
k__Bacteria | p__Firmicutes | c__Negativicutes | o__Selenomonadales | f__Veillonellaceae | g__Anaerosinus	0	0	0	0	0	0	0	0	0	0	0	0	0	0	0	0	0	0	0	0	0	0	0.000108272	0	0.000108272	0.000108272	0	0.000108272	0.000108272	0
k__Bacteria | p__Planctomycetes | c__Planctomycetacia | o__Planctomycetales | f__Planctomycetaceae | g__Gemmata	0	0	0	0	0	0	0	0	0.00054136	0	0	0	0	0	0	0	0	0	0	0	0	0	0	0	0	0	0	0	0	0
k__Bacteria | p__Planctomycetes | c__Planctomycetacia | o__Planctomycetales | f__Planctomycetaceae | g__Pir4 lineage	0	0	0	0	0	0	0	0	0	0	0	0	0	0	0.000216544	0	0	0	0.000324816	0	0	0	0	0	0	0	0	0	0	0
k__Bacteria | p__Proteobacteria | c__Alphaproteobacteria | o__Rhizobiales | f__Hyphomicrobiaceae | g__Devosia	0	0	0	0	0	0	0.000108272	0	0	0	0	0.000108272	0	0	0.000216544	0	0.000108272	0	0	0	0	0	0	0	0	0	0	0	0	0
k__Bacteria | p__Proteobacteria | c__Alphaproteobacteria | o__Rhodobacterales | f__Rhodobacteraceae | g__Rubellimicrobium	0	0	0	0	0	0	0	0	0	0	0	0	0	0	0	0.000324816	0	0.000108272	0.000108272	0	0	0	0	0	0	0	0	0	0	0
k__Bacteria | p__Proteobacteria | c__Alphaproteobacteria | o__Rhodospirillales | f__Rhodospirillaceae | g__	0	0	0	0	0	0	0	0	0	0	0	0.000108272	0	0	0.000108272	0	0	0	0	0	0	0.000324816	0	0	0	0	0	0	0	0
k__Bacteria | p__Proteobacteria | c__Betaproteobacteria | o__Nitrosomonadales | f__Nitrosomonadaceae | g__Nitrosomonas	0	0	0.000216544	0	0	0.000108272	0	0	0	0	0	0	0	0	0.000216544	0	0	0	0	0	0	0	0	0	0	0	0	0	0	0
k__Bacteria | p__Proteobacteria | c__Betaproteobacteria | o__Rhodocyclales | f__Rhodocyclaceae | g__Candidatus Accumulibacter	0	0	0	0	0	0	0	0	0	0.000216544	0	0	0.000108272	0	0.000108272	0	0.000108272	0	0	0	0	0	0	0	0	0	0	0	0	0
k__Bacteria | p__Proteobacteria | c__Deltaproteobacteria | o__Desulfuromonadales | f__Desulfuromonadaceae | g__Desulfuromonas	0.000324816	0	0	0	0	0	0	0	0	0	0	0	0	0	0	0	0.000216544	0	0	0	0	0	0	0	0	0	0	0	0	0
k__Bacteria | p__Proteobacteria | c__Deltaproteobacteria | o__Myxococcales | f__Eel-36e1D6 | g__	0	0	0.000216544	0	0	0.000216544	0	0	0	0.000108272	0	0	0	0	0	0	0	0	0	0	0	0	0	0	0	0	0	0	0	0
k__Bacteria | p__Proteobacteria | c__Deltaproteobacteria | o__Myxococcales | f__mle1-27 | g__uncultured	0	0	0	0	0	0	0.000108272	0	0	0	0	0.000108272	0	0	0	0	0	0	0	0	0	0	0	0	0	0	0	0.000216544	0	0.000108272
k__Bacteria | p__Proteobacteria | c__Deltaproteobacteria | o__Myxococcales | f__Myxococcaceae | g__uncultured	0	0	0	0	0	0.000108272	0	0.000108272	0	0	0	0.000108272	0.000108272	0	0	0	0	0	0	0	0	0	0	0	0	0	0.000108272	0	0	0
k__Bacteria | p__Proteobacteria | c__Deltaproteobacteria | o__Myxococcales | f__UASB-TL25 | g__uncultured	0.000216544	0	0	0	0.000108272	0	0	0.000216544	0	0	0	0	0	0	0	0	0	0	0	0	0	0	0	0	0	0	0	0	0	0
k__Bacteria | p__Proteobacteria | c__Deltaproteobacteria | o__Myxococcales | f__VHS-B3-70 | g__uncultured	0	0	0	0	0	0	0	0	0	0	0	0	0	0	0	0.000216544	0.000108272	0.000216544	0	0	0	0	0	0	0	0	0	0	0	0
k__Bacteria | p__Proteobacteria | c__Deltaproteobacteria | o__Oligoflexales | f__Oligoflexaceae | g__Oligoflexus	0	0	0	0	0	0	0	0	0	0	0	0	0	0	0	0	0.000216544	0.000108272	0.000216544	0	0	0	0	0	0	0	0	0	0	0
k__Bacteria | p__Proteobacteria | c__Gammaproteobacteria | o__Oceanospirillales | f__Oceanospirillaceae | g__Pseudospirillum	0	0	0	0.000108272	0	0	0	0	0	0	0	0	0.000108272	0	0	0	0	0	0.000108272	0	0	0.000108272	0	0.000108272	0	0	0	0	0	0
k__Bacteria | p__Spirochaetae | c__Spirochaetes | o__Spirochaetales | f__Spirochaetaceae | g__Treponema	0	0	0	0	0.000108272	0	0	0.000216544	0	0	0	0	0	0	0	0	0	0	0	0	0	0.000216544	0	0	0	0	0	0	0	0
k__Bacteria | p__Spirochaetae | c__Spirochaetes | o__Spirochaetales | f__V2072-189E03 | g__uncultured	0	0	0	0	0	0	0	0	0	0	0	0	0	0	0	0	0	0	0	0	0	0	0.000324816	0	0	0	0	0	0.000108272	0.000108272
k__Bacteria | p__Tenericutes | c__Mollicutes | o__NB1-n | f__uncultured | g__uncultured	0	0	0	0	0	0	0	0	0	0.000216544	0.000108272	0	0	0	0	0.000108272	0	0.000108272	0	0	0	0	0	0	0	0	0	0	0	0
k__Bacteria | p__Verrucomicrobia | c__Opitutae | o__Opitutales | f__Opitutaceae | g__Opitutus	0	0	0	0	0	0	0.000108272	0	0	0	0	0	0	0	0	0	0	0.000108272	0.000108272	0	0	0	0	0	0	0	0	0.000108272	0	0.000108272
k__Bacteria | p__Actinobacteria | c__ | o__ | f__ | g__	0	0	0	0	0	0.000108272	0	0	0	0	0	0	0	0	0	0	0	0	0	0	0	0	0.000108272	0	0	0.000108272	0	0	0.000108272	0
k__Bacteria | p__Actinobacteria | c__Acidimicrobiia | o__Acidimicrobiales | f__Acidimicrobiaceae | g__Illumatobacter	0.000108272	0	0	0	0	0	0	0	0	0.000108272	0.000108272	0	0	0	0	0	0	0	0	0	0	0	0	0	0	0	0	0.000108272	0	0
k__Bacteria | p__Actinobacteria | c__Actinobacteria | o__Bifidobacteriales | f__Bifidobacteriaceae | g__Alloscardovia	0	0	0	0	0	0	0	0	0	0	0	0	0	0	0	0	0	0	0	0	0	0.000108272	0	0.000324816	0	0	0	0	0	0
k__Bacteria | p__Actinobacteria | c__Actinobacteria | o__Bifidobacteriales | f__Bifidobacteriaceae | g__Scardovia	0	0	0.000108272	0	0	0.000216544	0.000108272	0	0	0	0	0	0	0	0	0	0	0	0	0	0	0	0	0	0	0	0	0	0	0
k__Bacteria | p__Actinobacteria | c__Actinobacteria | o__Frankiales | f__Geodermatophilaceae | g__Blastococcus	0	0	0	0	0	0	0	0	0	0	0	0	0	0	0	0	0	0	0	0	0.000324816	0	0	0	0	0	0	0	0	0.000108272
k__Bacteria | p__Actinobacteria | c__Actinobacteria | o__Micrococcales | f__Microbacteriaceae | g__Leucobacter	0	0	0	0	0	0	0	0	0	0	0.000108272	0	0.000108272	0.000108272	0.000108272	0	0	0	0	0	0	0	0	0	0	0	0	0	0	0
k__Bacteria | p__Actinobacteria | c__Actinobacteria | o__Micrococcales | f__Microbacteriaceae | g__uncultured	0	0	0	0	0	0	0	0	0	0	0	0	0	0	0	0	0.000108272	0	0	0	0.000216544	0	0	0	0	0	0	0	0	0.000108272
k__Bacteria | p__Actinobacteria | c__Actinobacteria | o__Micromonosporales | f__Micromonosporaceae | g__Micromonospora	0	0	0	0	0	0	0	0	0	0	0	0	0	0	0	0	0	0	0	0	0	0	0	0	0	0	0.000216544	0.000108272	0	0.000108272
k__Bacteria | p__Actinobacteria | c__Actinobacteria | o__PeM15 | f__ | g__	0	0	0	0.000108272	0.000108272	0	0.000108272	0	0	0.000108272	0	0	0	0	0	0	0	0	0	0	0	0	0	0	0	0	0	0	0	0
k__Bacteria | p__Actinobacteria | c__Actinobacteria | o__Streptosporangiales | f__Thermomonosporaceae | g__	0	0	0	0.000216544	0	0	0	0	0.000108272	0.000108272	0	0	0	0	0	0	0	0	0	0	0	0	0	0	0	0	0	0	0	0
k__Bacteria | p__Armatimonadetes | c__Armatimonadia | o__Armatimonadales | f__uncultured | g__uncultured	0	0	0	0	0	0	0	0	0	0	0	0	0	0	0	0.000108272	0	0	0	0	0	0.000324816	0	0	0	0	0	0	0	0
k__Bacteria | p__Bacteroidetes | c__ | o__ | f__ | g__	0	0	0	0	0	0	0	0	0	0	0	0	0.000216544	0	0	0	0	0	0	0	0	0	0	0	0.000216544	0	0	0	0	0
k__Bacteria | p__Bacteroidetes | c__Bacteroidia | o__Bacteroidales | f__Porphyromonadaceae | g__Dysgonomonas	0	0	0	0	0.000216544	0	0	0	0	0	0	0	0	0	0	0	0	0	0	0	0	0	0.000108272	0	0	0.000108272	0	0	0	0
k__Bacteria | p__Bacteroidetes | c__Bacteroidia | o__Bacteroidales | f__Rikenellaceae | g__dgA-11 gut group	0	0.000216544	0	0	0.000108272	0	0	0	0	0	0	0	0	0	0	0	0.000108272	0	0	0	0	0	0	0	0	0	0	0	0	0
k__Bacteria | p__Bacteroidetes | c__BSV13 | o__uncultured | f__uncultured | g__uncultured	0	0	0	0	0	0	0	0	0.000108272	0	0	0	0.000324816	0	0	0	0	0	0	0	0	0	0	0	0	0	0	0	0	0
k__Bacteria | p__Bacteroidetes | c__Cytophagia | o__Order II | f__Rhodothermaceae | g__uncultured	0	0.000216544	0	0	0.000108272	0	0	0.000108272	0	0	0	0	0	0	0	0	0	0	0	0	0	0	0	0	0	0	0	0	0	0
k__Bacteria | p__Chlorobi | c__Chlorobia | o__Chlorobiales | f__Chlorobiaceae | g__uncultured	0	0	0	0	0	0	0.000108272	0	0.000108272	0.000216544	0	0	0	0	0	0	0	0	0	0	0	0	0	0	0	0	0	0	0	0
k__Bacteria | p__Chloroflexi | c__Ktedonobacteria | o__B12-WMSP1 | f__uncultured | g__uncultured	0	0	0	0	0	0	0	0	0	0	0	0	0	0	0	0.000433088	0	0	0	0	0	0	0	0	0	0	0	0	0	0
k__Bacteria | p__Chloroflexi | c__Ktedonobacteria | o__Ktedonobacterales | f__FCPS473 | g__	0	0.000108272	0	0	0.000108272	0	0	0.000216544	0	0	0	0	0	0	0	0	0	0	0	0	0	0	0	0	0	0	0	0	0	0
k__Bacteria | p__Chloroflexi | c__Thermomicrobia | o__Sphaerobacterales | f__Sphaerobacteraceae | g__Nitrolancea	0	0	0	0	0.000108272	0	0	0	0	0	0	0	0	0	0	0	0	0	0	0	0	0	0.000108272	0	0	0.000108272	0	0	0	0.000108272
k__Bacteria | p__Cyanobacteria | c__Melainabacteria | o__Gastranaerophilales | f__ | g__	0	0	0	0	0	0	0	0	0	0	0	0	0	0	0	0.000216544	0.000216544	0	0	0	0	0	0	0	0	0	0	0	0	0
k__Bacteria | p__Firmicutes | c__Bacilli | o__Bacillales | f__Alicyclobacillaceae | g__Tumebacillus	0	0	0	0	0.000108272	0	0	0	0	0	0	0	0	0	0	0	0	0	0	0	0	0	0	0	0.000216544	0	0	0	0.000108272	0
k__Bacteria | p__Firmicutes | c__Bacilli | o__Bacillales | f__Planococcaceae | g__Chryseomicrobium	0	0	0	0	0	0	0	0	0	0	0	0	0	0.000216544	0.000216544	0	0	0	0	0	0	0	0	0	0	0	0	0	0	0
k__Bacteria | p__Firmicutes | c__Bacilli | o__Bacillales | f__Thermoactinomycetaceae | g__Kroppenstedtia	0	0	0	0	0	0.000108272	0	0	0	0.000108272	0	0	0	0	0	0	0	0	0	0	0	0	0	0	0	0	0	0.000216544	0	0
k__Bacteria | p__Firmicutes | c__Clostridia | o__Clostridiales | f__Clostridiaceae 1 | g__Clostridium sensu stricto 12	0	0	0	0	0	0	0	0	0	0	0	0	0	0.000324816	0.000108272	0	0	0	0	0	0	0	0	0	0	0	0	0	0	0
k__Bacteria | p__Firmicutes | c__Clostridia | o__Clostridiales | f__Clostridiaceae 1 | g__Proteiniclasticum	0	0	0	0	0	0	0	0	0	0	0.000108272	0	0	0	0	0	0	0	0	0	0	0	0	0	0.000108272	0	0	0.000216544	0	0
k__Bacteria | p__Firmicutes | c__Clostridia | o__Clostridiales | f__Ruminococcaceae | g__Anaerotruncus	0	0	0	0	0	0.000108272	0	0	0	0.000108272	0	0	0.000108272	0.000108272	0	0	0	0	0	0	0	0	0	0	0	0	0	0	0	0
k__Bacteria | p__Firmicutes | c__Clostridia | o__Clostridiales | f__Ruminococcaceae | g__Ruminococcaceae UCG-013	0	0	0	0	0	0	0	0	0	0	0	0	0.000324816	0.000108272	0	0	0	0	0	0	0	0	0	0	0	0	0	0	0	0
k__Bacteria | p__Firmicutes | c__Clostridia | o__Clostridiales | f__Syntrophomonadaceae | g__uncultured	0	0	0	0	0	0	0	0	0	0	0	0	0	0.000216544	0.000216544	0	0	0	0	0	0	0	0	0	0	0	0	0	0	0
k__Bacteria | p__Firmicutes | c__Negativicutes | o__Selenomonadales | f__uncultured | g__uncultured	0	0	0	0.000216544	0	0	0	0	0	0	0	0	0	0	0	0	0	0	0	0	0.000216544	0	0	0	0	0	0	0	0	0
k__Bacteria | p__Gracilibacteria | c__uncultured | o__uncultured | f__uncultured | g__uncultured	0	0	0	0	0	0	0	0	0	0	0	0	0	0	0	0	0	0	0	0	0	0.000433088	0	0	0	0	0	0	0	0
k__Bacteria | p__Latescibacteria | c__Latescibacteria Incertae Sedis | o__ | f__ | g__Candidatus Latescibacter	0	0.000216544	0	0	0.000108272	0	0	0	0	0	0.000108272	0	0	0	0	0	0	0	0	0	0	0	0	0	0	0	0	0	0	0
k__Bacteria | p__Lentisphaerae | c__Lentisphaerae RFP12 gut group | o__uncultured | f__uncultured | g__uncultured	0	0	0	0.000216544	0	0	0.000108272	0	0	0	0.000108272	0	0	0	0	0	0	0	0	0	0	0	0	0	0	0	0	0	0	0
k__Bacteria | p__Omnitrophica | c__NPL-UPA2 | o__uncultured | f__uncultured | g__uncultured	0	0.000108272	0	0	0	0	0	0.000108272	0	0	0	0	0	0	0	0	0	0	0	0	0	0	0	0	0.000108272	0	0	0	0.000108272	0
k__Bacteria | p__Planctomycetes | c__Phycisphaerae | o__Phycisphaerales | f__ODP1230B30.02 sediment group | g__uncultured	0	0	0	0	0	0	0	0	0	0	0	0	0	0	0	0	0.000108272	0.000324816	0	0	0	0	0	0	0	0	0	0	0	0
k__Bacteria | p__Planctomycetes | c__Phycisphaerae | o__Pla1 lineage | f__uncultured | g__uncultured	0	0	0	0	0	0	0	0	0	0	0	0	0.000108272	0.000108272	0	0	0	0.000108272	0.000108272	0	0	0	0	0	0	0	0	0	0	0
k__Bacteria | p__Proteobacteria | c__Alphaproteobacteria | o__Rhizobiales | f__Beijerinckiaceae | g__Methylovirgula	0	0	0	0	0	0	0	0	0	0.000108272	0	0	0	0	0	0.000108272	0.000108272	0	0.000108272	0	0	0	0	0	0	0	0	0	0	0
k__Bacteria | p__Proteobacteria | c__Alphaproteobacteria | o__Rhizobiales | f__Methylobacteriaceae | g__Microvirga	0	0	0	0	0	0.000216544	0	0	0	0	0	0	0	0	0	0	0	0	0	0	0	0	0	0	0	0	0	0	0.000216544	0
k__Bacteria | p__Proteobacteria | c__Alphaproteobacteria | o__Rhizobiales | f__P-102 | g__uncultured	0	0	0	0	0	0	0	0	0	0	0	0	0.000216544	0	0.000216544	0	0	0	0	0	0	0	0	0	0	0	0	0	0	0
k__Bacteria | p__Proteobacteria | c__Alphaproteobacteria | o__Rhizobiales | f__Rhizobiales Incertae Sedis | g__Nordella	0	0	0	0	0	0	0	0	0	0	0	0	0.000108272	0	0	0	0	0	0	0	0	0.000216544	0	0.000108272	0	0	0	0	0	0
k__Bacteria | p__Proteobacteria | c__Alphaproteobacteria | o__Rhodobacterales | f__Rhodobacteraceae | g__Thioclava	0	0	0	0	0.000216544	0	0	0	0	0	0	0	0	0	0	0	0	0	0	0	0	0	0	0	0	0	0.000108272	0	0.000108272	0
k__Bacteria | p__Proteobacteria | c__Alphaproteobacteria | o__Rhodospirillales | f__ | g__	0	0	0.000216544	0	0	0	0	0	0	0.000216544	0	0	0	0	0	0	0	0	0	0	0	0	0	0	0	0	0	0	0	0
k__Bacteria | p__Proteobacteria | c__Betaproteobacteria | o__Burkholderiales | f__Alcaligenaceae | g__Advenella	0	0	0	0	0	0	0	0	0	0	0	0	0	0	0	0	0	0	0	0	0	0.000216544	0	0	0	0.000216544	0	0	0	0
k__Bacteria | p__Proteobacteria | c__Deltaproteobacteria | o__Bdellovibrionales | f__Bdellovibrionaceae | g__Bdellovibrio	0	0	0	0	0	0	0	0	0	0	0	0	0	0	0	0.000108272	0	0.000108272	0.000108272	0	0	0.000108272	0	0	0	0	0	0	0	0
k__Bacteria | p__Proteobacteria | c__Deltaproteobacteria | o__Bdellovibrionales | f__Bdellovibrionaceae | g__OM27 clade	0	0	0	0	0.000324816	0	0	0.000108272	0	0	0	0	0	0	0	0	0	0	0	0	0	0	0	0	0	0	0	0	0	0
k__Bacteria | p__Proteobacteria | c__Deltaproteobacteria | o__Deltaproteobacteria Incertae Sedis | f__Syntrophorhabdaceae | g__Syntrophorhabdus	0	0	0	0	0	0	0	0	0	0.000108272	0	0	0.000108272	0.000216544	0	0	0	0	0	0	0	0	0	0	0	0	0	0	0	0
k__Bacteria | p__Proteobacteria | c__Deltaproteobacteria | o__Desulfuromonadales | f__Geobacteraceae | g__Geobacter	0	0	0	0	0	0	0	0	0	0	0.000108272	0	0.000324816	0	0	0	0	0	0	0	0	0	0	0	0	0	0	0	0	0
k__Bacteria | p__Proteobacteria | c__Deltaproteobacteria | o__Desulfuromonadales | f__Geobacteraceae | g__Geothermobacter	0	0	0.000216544	0	0	0	0	0	0	0.000108272	0	0	0	0	0	0	0	0	0	0	0	0	0	0	0	0	0	0.000108272	0	0
k__Bacteria | p__Proteobacteria | c__Deltaproteobacteria | o__Myxococcales | f__Sandaracinaceae | g__Sandaracinus	0.000216544	0	0	0	0	0	0	0	0	0	0	0	0	0	0	0	0	0.000216544	0	0	0	0	0	0	0	0	0	0	0	0
k__Bacteria | p__Proteobacteria | c__Deltaproteobacteria | o__Myxococcales | f__Sandaracinaceae | g__uncultured	0.000108272	0	0	0	0	0	0	0	0	0	0.000216544	0.000108272	0	0	0	0	0	0	0	0	0	0	0	0	0	0	0	0	0	0
k__Bacteria | p__Proteobacteria | c__Deltaproteobacteria | o__Syntrophobacterales | f__Syntrophobacteraceae | g__uncultured	0	0	0	0	0	0	0	0	0	0	0	0.000108272	0	0	0	0	0	0	0	0	0	0.000108272	0	0.000216544	0	0	0	0	0	0
k__Bacteria | p__Proteobacteria | c__Epsilonproteobacteria | o__Campylobacterales | f__Campylobacteraceae | g__Sulfurospirillum	0	0	0	0	0	0	0	0	0	0	0	0	0	0	0	0	0	0	0	0	0	0	0	0	0	0.000433088	0	0	0	0
k__Bacteria | p__Proteobacteria | c__Epsilonproteobacteria | o__Campylobacterales | f__Helicobacteraceae | g__Sulfurimonas	0	0.000108272	0	0	0	0	0	0.000108272	0	0	0	0	0	0	0	0	0	0	0	0	0	0	0	0	0	0	0.000216544	0	0	0
k__Bacteria | p__Proteobacteria | c__Gammaproteobacteria | o__ | f__ | g__	0	0	0	0	0	0	0	0.000108272	0	0	0	0	0	0	0	0.000108272	0	0.000108272	0.000108272	0	0	0	0	0	0	0	0	0	0	0
k__Bacteria | p__Proteobacteria | c__Gammaproteobacteria | o__Acidithiobacillales | f__Acidithiobacillaceae | g__Acidithiobacillus	0.000108272	0.000108272	0	0	0	0	0	0.000216544	0	0	0	0	0	0	0	0	0	0	0	0	0	0	0	0	0	0	0	0	0	0
k__Bacteria | p__Proteobacteria | c__Gammaproteobacteria | o__Chromatiales | f__Chromatiaceae | g__Thioflavicoccus	0	0	0	0.000216544	0	0	0	0	0	0	0	0	0	0	0	0	0	0.000108272	0	0	0	0	0	0	0	0	0	0.000108272	0	0
k__Bacteria | p__Proteobacteria | c__Gammaproteobacteria | o__Enterobacteriales | f__Enterobacteriaceae | g__Providencia	0	0	0	0	0	0	0	0	0	0	0	0.000108272	0	0	0.000108272	0	0	0	0	0.000216544	0	0	0	0	0	0	0	0	0	0
k__Bacteria | p__Proteobacteria | c__Gammaproteobacteria | o__Methylococcales | f__Methylococcaceae | g__Methyloglobulus	0	0	0	0	0.000108272	0	0	0	0	0	0	0	0	0	0	0	0	0	0	0	0	0	0.000108272	0	0.000108272	0	0	0	0	0.000108272
k__Bacteria | p__Proteobacteria | c__Gammaproteobacteria | o__Methylococcales | f__Methylococcaceae | g__Methylomonas	0	0.000108272	0	0	0.000216544	0	0	0	0	0	0	0	0	0	0	0	0	0	0	0	0	0	0	0	0	0	0	0	0.000108272	0
k__Bacteria | p__Proteobacteria | c__Gammaproteobacteria | o__Order Incertae Sedis | f__Family Incertae Sedis | g__Marinicella	0	0	0	0	0	0.000108272	0.000108272	0	0.000108272	0.000108272	0	0	0	0	0	0	0	0	0	0	0	0	0	0	0	0	0	0	0	0
k__Bacteria | p__Proteobacteria | c__Gammaproteobacteria | o__Xanthomonadales | f__Xanthomonadaceae | g__Pseudofulvimonas	0	0	0	0	0.000108272	0	0.000108272	0	0	0	0	0	0	0	0	0	0	0.000108272	0.000108272	0	0	0	0	0	0	0	0	0	0	0
k__Bacteria | p__Proteobacteria | c__TA18 | o__uncultured | f__uncultured | g__uncultured	0	0	0	0	0.000108272	0	0	0.000108272	0	0	0	0	0.000216544	0	0	0	0	0	0	0	0	0	0	0	0	0	0	0	0	0
k__Bacteria | p__Spirochaetae | c__Spirochaetes | o__Spirochaetales | f__Leptospiraceae | g__Turneriella	0	0	0	0	0	0	0	0	0	0	0	0	0	0	0	0.000108272	0.000216544	0.000108272	0	0	0	0	0	0	0	0	0	0	0	0
k__Archaea | p__Thaumarchaeota | c__Marine Group I | o__uncultured | f__uncultured | g__uncultured	0	0	0	0	0	0	0.000216544	0	0	0	0	0	0	0	0	0	0	0	0.000108272	0	0	0	0	0	0	0	0	0	0	0
k__Bacteria | p__ | c__ | o__ | f__ | g__	0	0	0	0	0	0	0	0.000216544	0	0	0	0	0	0	0	0	0	0.000108272	0	0	0	0	0	0	0	0	0	0	0	0
k__Bacteria | p__Acidobacteria | c__Acidobacteria | o__Subgroup 18 | f__ | g__	0	0	0	0	0	0	0	0	0	0	0	0.000324816	0	0	0	0	0	0	0	0	0	0	0	0	0	0	0	0	0	0
k__Bacteria | p__Acidobacteria | c__Acidobacteria | o__Subgroup 20 | f__uncultured | g__uncultured	0.000108272	0	0	0	0	0	0	0.000216544	0	0	0	0	0	0	0	0	0	0	0	0	0	0	0	0	0	0	0	0	0	0
k__Bacteria | p__Acidobacteria | c__Acidobacteria | o__Subgroup 3 | f__PAUC26f | g__uncultured	0	0	0.000108272	0	0	0	0	0	0.000108272	0	0	0	0	0	0.000108272	0	0	0	0	0	0	0	0	0	0	0	0	0	0	0
k__Bacteria | p__Acidobacteria | c__Holophagae | o__Holophagales | f__Holophagaceae | g__Holophaga	0	0	0	0	0	0.000216544	0	0	0	0	0	0	0	0	0	0	0	0	0	0	0	0	0	0	0	0	0	0	0.000108272	0
k__Bacteria | p__Actinobacteria | c__Coriobacteriia | o__Coriobacteriales | f__Coriobacteriaceae | g__Enterorhabdus	0	0	0	0	0	0	0	0	0	0	0	0	0.000216544	0	0.000108272	0	0	0	0	0	0	0	0	0	0	0	0	0	0	0
k__Bacteria | p__Actinobacteria | c__OPB41 | o__uncultured | f__uncultured | g__uncultured	0.000108272	0.000108272	0	0	0	0	0	0.000108272	0	0	0	0	0	0	0	0	0	0	0	0	0	0	0	0	0	0	0	0	0	0
k__Bacteria | p__Actinobacteria | c__Thermoleophilia | o__Solirubrobacterales | f__Patulibacteraceae | g__Patulibacter	0	0	0	0	0	0	0	0	0	0	0	0	0	0	0	0	0.000324816	0	0	0	0	0	0	0	0	0	0	0	0	0
k__Bacteria | p__Armatimonadetes | c__Chthonomonadetes | o__Chthonomonadales | f__Chthonomonadaceae | g__Chthonomonas	0	0	0	0	0.000108272	0	0	0	0	0	0	0	0	0	0	0	0	0	0	0	0.000108272	0	0	0	0	0	0	0	0.000108272	0
k__Bacteria | p__Bacteroidetes | c__Bacteroidia | o__Bacteroidales | f__Porphyromonadaceae | g__Parabacteroides	0	0	0	0	0	0	0	0	0	0	0	0	0	0	0	0	0	0	0	0	0	0	0	0	0	0.000324816	0	0	0	0
k__Bacteria | p__Bacteroidetes | c__Cytophagia | o__Cytophagales | f__Cytophagaceae | g__Arcicella	0	0	0	0	0	0	0	0	0.000216544	0	0	0	0	0	0	0	0	0	0	0	0	0	0	0	0	0	0.000108272	0	0	0
k__Bacteria | p__Bacteroidetes | c__Cytophagia | o__Cytophagales | f__Cytophagaceae | g__Hymenobacter	0	0	0	0	0	0	0	0.000108272	0	0	0	0	0	0	0	0	0	0	0	0	0	0	0	0	0.000108272	0	0	0	0	0.000108272
k__Bacteria | p__Bacteroidetes | c__Cytophagia | o__Cytophagales | f__Cytophagaceae | g__Sporocytophaga	0	0	0	0	0	0	0	0	0	0	0	0	0.000216544	0.000108272	0	0	0	0	0	0	0	0	0	0	0	0	0	0	0	0
k__Bacteria | p__Bacteroidetes | c__Flavobacteriia | o__Flavobacteriales | f__Flavobacteriaceae | g__Cloacibacterium	0	0	0	0.000108272	0	0	0.000108272	0	0.000108272	0	0	0	0	0	0	0	0	0	0	0	0	0	0	0	0	0	0	0	0	0
k__Bacteria | p__Bacteroidetes | c__Sphingobacteriia | o__Sphingobacteriales | f__Chitinophagaceae | g__Chitinophaga	0	0	0	0	0	0	0	0	0	0	0	0	0	0	0	0	0	0	0	0	0	0.000324816	0	0	0	0	0	0	0	0
k__Bacteria | p__Bacteroidetes | c__Sphingobacteriia | o__Sphingobacteriales | f__NS11-12 marine group | g__	0	0	0	0	0	0	0	0	0	0	0	0	0	0.000324816	0	0	0	0	0	0	0	0	0	0	0	0	0	0	0	0
k__Bacteria | p__Chlamydiae | c__Chlamydiae | o__Chlamydiales | f__Parachlamydiaceae | g__Neochlamydia	0	0	0	0	0	0	0	0	0.000108272	0.000216544	0	0	0	0	0	0	0	0	0	0	0	0	0	0	0	0	0	0	0	0
k__Bacteria | p__Chlorobi | c__Ignavibacteria | o__Ignavibacteriales | f__BSV40 | g__	0.000108272	0.000108272	0	0	0.000108272	0	0	0	0	0	0	0	0	0	0	0	0	0	0	0	0	0	0	0	0	0	0	0	0	0
k__Bacteria | p__Chlorobi | c__Ignavibacteria | o__Ignavibacteriales | f__PHOS-HE36 | g__uncultured	0.000324816	0	0	0	0	0	0	0	0	0	0	0	0	0	0	0	0	0	0	0	0	0	0	0	0	0	0	0	0	0
k__Bacteria | p__Chloroflexi | c__Dehalococcoidia | o__Dehalococcoidales | f__Dehalococcoidaceae | g__Dehalogenimonas	0	0	0	0	0	0	0	0	0	0	0	0	0	0	0	0	0	0	0	0	0	0	0	0	0.000108272	0.000216544	0	0	0	0
k__Bacteria | p__Chloroflexi | c__Dehalococcoidia | o__FW22 | f__uncultured | g__uncultured	0.000216544	0	0	0	0.000108272	0	0	0	0	0	0	0	0	0	0	0	0	0	0	0	0	0	0	0	0	0	0	0	0	0
k__Bacteria | p__Elusimicrobia | c__Elusimicrobia | o__Lineage I (Endomicrobia) | f__uncultured | g__uncultured	0	0	0.000216544	0	0	0	0	0	0	0.000108272	0	0	0	0	0	0	0	0	0	0	0	0	0	0	0	0	0	0	0	0
k__Bacteria | p__Firmicutes | c__Bacilli | o__Bacillales | f__Bacillaceae | g__Fictibacillus	0	0	0	0	0	0	0	0	0	0	0.000108272	0	0	0	0	0	0	0	0	0	0.000108272	0	0	0	0	0	0	0	0	0.000108272
k__Bacteria | p__Firmicutes | c__Bacilli | o__Bacillales | f__Bacillaceae | g__Thalassobacillus	0	0	0	0	0	0	0	0	0	0	0	0	0.000216544	0.000108272	0	0	0	0	0	0	0	0	0	0	0	0	0	0	0	0
k__Bacteria | p__Firmicutes | c__Bacilli | o__Bacillales | f__Planococcaceae | g__Viridibacillus	0	0	0	0	0	0	0.000108272	0	0.000108272	0.000108272	0	0	0	0	0	0	0	0	0	0	0	0	0	0	0	0	0	0	0	0
k__Bacteria | p__Firmicutes | c__Bacilli | o__C178B | f__uncultured | g__uncultured	0	0	0	0	0	0	0	0	0	0	0	0	0	0	0	0.000216544	0	0	0	0	0	0.000108272	0	0	0	0	0	0	0	0
k__Bacteria | p__Firmicutes | c__Clostridia | o__Clostridiales | f__ | g__	0	0	0	0	0	0	0	0	0	0	0	0	0	0	0	0	0.000216544	0.000108272	0	0	0	0	0	0	0	0	0	0	0	0
k__Bacteria | p__Firmicutes | c__Clostridia | o__Clostridiales | f__Eubacteriaceae | g__Pseudoramibacter	0	0.000324816	0	0	0	0	0	0	0	0	0	0	0	0	0	0	0	0	0	0	0	0	0	0	0	0	0	0	0	0
k__Bacteria | p__Firmicutes | c__Clostridia | o__Clostridiales | f__Family XI | g__Gottschalkia	0	0.000108272	0	0	0.000108272	0	0	0	0	0	0	0	0	0	0	0	0	0	0	0.000108272	0	0	0	0	0	0	0	0	0	0
k__Bacteria | p__Firmicutes | c__Clostridia | o__Clostridiales | f__Lachnospiraceae | g__	0	0	0	0	0	0	0	0	0	0	0	0	0.000216544	0	0	0	0	0	0	0	0	0	0	0	0.000108272	0	0	0	0	0
k__Bacteria | p__Firmicutes | c__Clostridia | o__Clostridiales | f__P. palm C-A 51 | g__uncultured	0	0	0	0	0	0	0	0	0	0	0	0	0.000216544	0.000108272	0	0	0	0	0	0	0	0	0	0	0	0	0	0	0	0
k__Bacteria | p__Firmicutes | c__Clostridia | o__Clostridiales | f__Ruminococcaceae | g__Hydrogenoanaerobacterium	0	0	0	0	0	0	0	0	0.000216544	0.000108272	0	0	0	0	0	0	0	0	0	0	0	0	0	0	0	0	0	0	0	0
k__Bacteria | p__Firmicutes | c__Clostridia | o__Clostridiales | f__Ruminococcaceae | g__Ruminiclostridium 5	0	0	0	0	0	0	0	0	0	0	0	0	0.000108272	0.000108272	0	0	0.000108272	0	0	0	0	0	0	0	0	0	0	0	0	0
k__Bacteria | p__Firmicutes | c__Clostridia | o__Clostridiales | f__Ruminococcaceae | g__Ruminococcaceae UCG-010	0	0	0	0	0	0	0	0	0	0	0	0	0	0	0	0.000108272	0	0	0	0	0.000216544	0	0	0	0	0	0	0	0	0
k__Bacteria | p__Firmicutes | c__Clostridia | o__Clostridiales | f__Ruminococcaceae | g__Sporobacter	0	0	0	0	0	0	0	0	0	0	0	0	0.000108272	0	0.000108272	0	0	0	0	0	0	0	0	0	0	0	0	0	0	0.000108272
k__Bacteria | p__Fusobacteria | c__Fusobacteriia | o__Fusobacteriales | f__Hados.Sed.Eubac.3 | g__uncultured	0	0	0	0	0	0	0	0	0	0	0	0	0	0	0	0	0	0	0	0	0	0	0.000108272	0	0	0	0	0.000108272	0.000108272	0
k__Bacteria | p__Lentisphaerae | c__Oligosphaeria | o__Oligosphaerales | f__uncultured | g__uncultured	0.000108272	0	0	0	0.000108272	0	0	0.000108272	0	0	0	0	0	0	0	0	0	0	0	0	0	0	0	0	0	0	0	0	0	0
k__Bacteria | p__Planctomycetes | c__Phycisphaerae | o__ML-A-10 | f__uncultured | g__uncultured	0	0	0.000108272	0	0	0.000108272	0	0	0	0.000108272	0	0	0	0	0	0	0	0	0	0	0	0	0	0	0	0	0	0	0	0
k__Bacteria | p__Planctomycetes | c__Pla4 lineage | o__ | f__ | g__	0	0	0	0.000108272	0	0	0	0	0.000216544	0	0	0	0	0	0	0	0	0	0	0	0	0	0	0	0	0	0	0	0	0
k__Bacteria | p__Planctomycetes | c__Planctomycetacia | o__Planctomycetales | f__Planctomycetaceae | g__Blastopirellula	0	0	0	0.000108272	0	0	0	0	0	0.000108272	0	0	0	0	0	0	0	0	0	0.000108272	0	0	0	0	0	0	0	0	0	0
k__Bacteria | p__Planctomycetes | c__Planctomycetacia | o__Planctomycetales | f__Planctomycetaceae | g__Singulisphaera	0	0	0	0.000108272	0	0	0	0	0.000108272	0	0.000108272	0	0	0	0	0	0	0	0	0	0	0	0	0	0	0	0	0	0	0
k__Bacteria | p__Proteobacteria | c__Alphaproteobacteria | o__Rhizobiales | f__A0839 | g__uncultured	0	0	0	0	0	0	0	0	0	0	0	0	0	0	0	0	0	0	0	0	0	0	0.000324816	0	0	0	0	0	0	0
k__Bacteria | p__Proteobacteria | c__Alphaproteobacteria | o__Rhizobiales | f__Hyphomicrobiaceae | g__Rhodoplanes	0	0	0	0	0	0	0	0	0	0	0	0	0	0.000324816	0	0	0	0	0	0	0	0	0	0	0	0	0	0	0	0
k__Bacteria | p__Proteobacteria | c__Alphaproteobacteria | o__Rhodobacterales | f__Rhodobacteraceae | g__Gemmobacter	0.000108272	0	0	0	0	0	0	0	0	0	0	0	0	0.000216544	0	0	0	0	0	0	0	0	0	0	0	0	0	0	0	0
k__Bacteria | p__Proteobacteria | c__Alphaproteobacteria | o__Rhodospirillales | f__AKYH478 | g__uncultured	0	0	0	0	0	0.000108272	0	0.000216544	0	0	0	0	0	0	0	0	0	0	0	0	0	0	0	0	0	0	0	0	0	0
k__Bacteria | p__Proteobacteria | c__Alphaproteobacteria | o__Rickettsiales | f__SM2D12 | g__	0	0	0	0	0.000324816	0	0	0	0	0	0	0	0	0	0	0	0	0	0	0	0	0	0	0	0	0	0	0	0	0
k__Bacteria | p__Proteobacteria | c__Alphaproteobacteria | o__Rickettsiales | f__SM2D12 | g__uncultured	0.000108272	0.000108272	0	0.000108272	0	0	0	0	0	0	0	0	0	0	0	0	0	0	0	0	0	0	0	0	0	0	0	0	0	0
k__Bacteria | p__Proteobacteria | c__Alphaproteobacteria | o__Sphingomonadales | f__Erythrobacteraceae | g__	0	0	0	0	0	0	0	0	0	0	0	0	0	0	0	0	0	0	0	0	0	0.000324816	0	0	0	0	0	0	0	0
k__Bacteria | p__Proteobacteria | c__Alphaproteobacteria | o__Sphingomonadales | f__JG34-KF-161 | g__	0	0	0	0	0	0	0	0	0	0	0.000216544	0	0	0.000108272	0	0	0	0	0	0	0	0	0	0	0	0	0	0	0	0
k__Bacteria | p__Proteobacteria | c__Alphaproteobacteria | o__Sphingomonadales | f__JG34-KF-161 | g__uncultured	0	0	0	0	0	0	0	0	0	0.000324816	0	0	0	0	0	0	0	0	0	0	0	0	0	0	0	0	0	0	0	0
k__Bacteria | p__Proteobacteria | c__Betaproteobacteria | o__Burkholderiales | f__Comamonadaceae | g__Polaromonas	0	0	0	0	0	0	0	0	0	0	0	0	0	0	0	0	0.000216544	0	0.000108272	0	0	0	0	0	0	0	0	0	0	0
k__Bacteria | p__Proteobacteria | c__Betaproteobacteria | o__Hot Creek 32 | f__ | g__	0	0	0	0	0.000108272	0	0	0	0	0	0	0	0	0	0	0	0	0	0	0	0	0	0	0	0.000216544	0	0	0	0	0
k__Bacteria | p__Proteobacteria | c__Betaproteobacteria | o__Rhodocyclales | f__Rhodocyclaceae | g__Propionivibrio	0	0	0	0	0	0	0	0	0	0	0	0	0.000216544	0	0	0	0	0	0	0	0	0.000108272	0	0	0	0	0	0	0	0
k__Bacteria | p__Proteobacteria | c__Deltaproteobacteria | o__Bdellovibrionales | f__Bacteriovoracaceae | g__Deferrisoma	0	0	0	0	0	0	0	0	0	0	0	0	0	0	0	0	0	0	0	0	0	0	0	0	0	0.000324816	0	0	0	0
k__Bacteria | p__Proteobacteria | c__Deltaproteobacteria | o__Desulfarculales | f__Desulfarculaceae | g__Desulfarculus	0	0	0	0	0	0	0	0	0	0	0	0	0	0	0	0.000108272	0	0	0	0	0	0.000216544	0	0	0	0	0	0	0	0
k__Bacteria | p__Proteobacteria | c__Deltaproteobacteria | o__Desulfobacterales | f__Desulfobacteraceae | g__Desulfobacter	0	0	0	0	0	0	0	0	0	0	0	0	0	0	0	0	0	0	0	0	0	0	0.000324816	0	0	0	0	0	0	0
k__Bacteria | p__Proteobacteria | c__Deltaproteobacteria | o__Desulfobacterales | f__Desulfobulbaceae | g__Desulfocapsa	0	0	0	0	0	0	0	0	0	0	0	0	0	0	0	0.000216544	0	0	0	0	0	0	0	0.000108272	0	0	0	0	0	0
k__Bacteria | p__Proteobacteria | c__Deltaproteobacteria | o__Desulfobacterales | f__Nitrospinaceae | g__Candidatus Entotheonella	0	0	0	0	0	0	0	0	0	0	0	0.000216544	0	0	0.000108272	0	0	0	0	0	0	0	0	0	0	0	0	0	0	0
k__Bacteria | p__Proteobacteria | c__Gammaproteobacteria | o__Cellvibrionales | f__Porticoccaceae | g__C1-B045	0	0	0	0	0	0.000108272	0	0	0	0	0	0	0	0	0	0	0	0	0	0	0	0	0	0	0	0	0.000216544	0	0	0
k__Bacteria | p__Proteobacteria | c__Gammaproteobacteria | o__Cellvibrionales | f__Porticoccaceae | g__Porticoccus	0	0	0	0	0	0	0	0	0	0	0	0	0	0	0	0	0	0	0	0	0.000108272	0	0.000108272	0	0	0	0	0	0	0.000108272
k__Bacteria | p__Proteobacteria | c__Gammaproteobacteria | o__Pseudomonadales | f__Moraxellaceae | g__Perlucidibaca	0	0.000216544	0	0	0	0	0	0.000108272	0	0	0	0	0	0	0	0	0	0	0	0	0	0	0	0	0	0	0	0	0	0
k__Bacteria | p__Proteobacteria | c__Gammaproteobacteria | o__Thiotrichales | f__CHAB-XI-27 | g__uncultured	0	0	0	0	0.000108272	0	0	0	0	0	0	0	0	0	0	0.000108272	0	0	0	0	0	0	0	0	0	0	0	0.000108272	0	0
k__Bacteria | p__Proteobacteria | c__Gammaproteobacteria | o__Thiotrichales | f__Piscirickettsiaceae | g__Thioalkalimicrobium	0	0	0.000108272	0	0	0.000108272	0	0	0	0	0	0.000108272	0	0	0	0	0	0	0	0	0	0	0	0	0	0	0	0	0	0
k__Bacteria | p__Proteobacteria | c__Gammaproteobacteria | o__Xanthomonadales | f__Xanthomonadaceae | g__Pseudoxanthomonas	0	0	0	0	0	0	0.000108272	0	0.000108272	0.000108272	0	0	0	0	0	0	0	0	0	0	0	0	0	0	0	0	0	0	0	0
k__Bacteria | p__Proteobacteria | c__Gammaproteobacteria | o__Xanthomonadales | f__Xanthomonadales Incertae Sedis | g__Candidatus Competibacter	0	0	0	0.000108272	0	0	0.000108272	0	0	0.000108272	0	0	0	0	0	0	0	0	0	0	0	0	0	0	0	0	0	0	0	0
k__Bacteria | p__Spirochaetae | c__Spirochaetes | o__Spirochaetales | f__Brevinemataceae | g__Brevinema	0	0	0	0.000108272	0	0	0	0	0.000216544	0	0	0	0	0	0	0	0	0	0	0	0	0	0	0	0	0	0	0	0	0
k__Bacteria | p__Tenericutes | c__Mollicutes | o__Mollicutes RF9 | f__Firmicutes oral clone FM046 | g__Firmicutes oral clone FM046	0	0	0	0	0	0	0	0	0	0	0	0	0	0	0	0	0	0	0	0	0	0	0	0	0.000108272	0	0	0	0.000108272	0.000108272
k__Bacteria | p__Verrucomicrobia | c__Spartobacteria | o__Chthoniobacterales | f__Chthoniobacteraceae | g__Chthoniobacter	0	0	0	0	0	0	0	0	0	0	0	0	0	0	0	0	0.000216544	0	0	0	0	0	0	0	0	0	0	0	0	0.000108272
k__Bacteria | p__Verrucomicrobia | c__Spartobacteria | o__Chthoniobacterales | f__LD29 | g__	0	0	0	0	0	0	0	0	0	0	0	0	0.000108272	0.000108272	0	0	0	0	0	0.000108272	0	0	0	0	0	0	0	0	0	0
k__Bacteria | p__Verrucomicrobia | c__Spartobacteria | o__Chthoniobacterales | f__Xiphinematobacteraceae | g__Candidatus Xiphinematobacter	0	0	0	0	0	0	0	0	0	0	0.000108272	0	0	0	0	0	0.000216544	0	0	0	0	0	0	0	0	0	0	0	0	0
k__Archaea | p__Miscellaneous Crenarchaeotic Group | c__ | o__ | f__ | g__	0	0	0	0	0	0	0	0	0	0	0	0	0	0	0	0	0	0	0	0	0	0	0	0.000216544	0	0	0	0	0	0
k__Archaea | p__Thaumarchaeota | c__South African Gold Mine Gp 1(SAGMCG-1) | o__ | f__ | g__Candidatus Nitrosotalea	0	0	0	0	0	0	0	0	0	0	0	0	0	0	0	0	0.000216544	0	0	0	0	0	0	0	0	0	0	0	0	0
k__Bacteria | p__Acetothermia | c__uncultured | o__uncultured | f__uncultured | g__uncultured	0	0	0	0	0	0	0	0	0	0	0	0.000108272	0	0	0.000108272	0	0	0	0	0	0	0	0	0	0	0	0	0	0	0
k__Bacteria | p__Actinobacteria | c__Acidimicrobiia | o__Acidimicrobiales | f__OM1 clade | g__	0	0	0	0	0	0	0	0	0	0	0	0	0	0	0	0	0	0	0	0	0	0	0.000216544	0	0	0	0	0	0	0
k__Bacteria | p__Actinobacteria | c__Actinobacteria | o__Actinomycetales | f__Actinomycetaceae | g__	0	0	0	0	0	0	0	0	0	0	0	0	0	0	0.000216544	0	0	0	0	0	0	0	0	0	0	0	0	0	0	0
k__Bacteria | p__Actinobacteria | c__Actinobacteria | o__Corynebacteriales | f__Corynebacteriaceae | g__uncultured	0	0	0	0	0.000108272	0	0	0	0	0	0	0	0	0	0	0	0	0	0	0	0	0	0.000108272	0	0	0	0	0	0	0
k__Bacteria | p__Actinobacteria | c__Actinobacteria | o__Frankiales | f__Geodermatophilaceae | g__Modestobacter	0	0	0	0	0	0	0	0	0	0	0	0	0	0	0	0.000108272	0.000108272	0	0	0	0	0	0	0	0	0	0	0	0	0
k__Bacteria | p__Actinobacteria | c__Actinobacteria | o__Micrococcales | f__Intrasporangiaceae | g__Janibacter	0	0	0	0	0	0	0	0	0	0	0	0	0	0	0.000216544	0	0	0	0	0	0	0	0	0	0	0	0	0	0	0
k__Bacteria | p__Actinobacteria | c__Actinobacteria | o__Micrococcales | f__Microbacteriaceae | g__Candidatus Planktoluna	0	0.000108272	0	0	0	0	0	0.000108272	0	0	0	0	0	0	0	0	0	0	0	0	0	0	0	0	0	0	0	0	0	0
k__Bacteria | p__Actinobacteria | c__Actinobacteria | o__Micromonosporales | f__Micromonosporaceae | g__Plantactinospora	0	0	0	0	0	0	0	0	0	0	0	0	0.000108272	0.000108272	0	0	0	0	0	0	0	0	0	0	0	0	0	0	0	0
k__Bacteria | p__Actinobacteria | c__Actinobacteria | o__Propionibacteriales | f__Nocardioidaceae | g__Marmoricola	0	0	0	0	0	0	0.000108272	0	0.000108272	0	0	0	0	0	0	0	0	0	0	0	0	0	0	0	0	0	0	0	0	0
k__Bacteria | p__Actinobacteria | c__Actinobacteria | o__Propionibacteriales | f__Propionibacteriaceae | g__	0	0	0	0	0	0	0	0	0	0	0	0	0	0	0.000108272	0	0	0	0	0	0	0	0	0	0	0	0.000108272	0	0	0
k__Bacteria | p__Actinobacteria | c__Actinobacteria | o__Propionibacteriales | f__Propionibacteriaceae | g__uncultured	0	0	0	0	0	0	0	0	0	0	0	0	0	0	0	0	0	0	0.000216544	0	0	0	0	0	0	0	0	0	0	0
k__Bacteria | p__Actinobacteria | c__Actinobacteria | o__Pseudonocardiales | f__Pseudonocardiaceae | g__	0	0	0	0	0	0	0	0.000108272	0	0	0	0	0	0	0	0.000108272	0	0	0	0	0	0	0	0	0	0	0	0	0	0
k__Bacteria | p__Bacteroidetes | c__Bacteroidetes VC2.1 Bac22 | o__uncultured | f__uncultured | g__uncultured	0	0	0	0	0	0	0	0	0	0	0	0	0	0	0	0.000108272	0.000108272	0	0	0	0	0	0	0	0	0	0	0	0	0
k__Bacteria | p__Bacteroidetes | c__Bacteroidia | o__Bacteroidales | f__Marinilabiaceae | g__Mangroviflexus	0.000216544	0	0	0	0	0	0	0	0	0	0	0	0	0	0	0	0	0	0	0	0	0	0	0	0	0	0	0	0	0
k__Bacteria | p__Bacteroidetes | c__Bacteroidia | o__Bacteroidia Incertae Sedis | f__Draconibacteriaceae | g__	0	0	0	0.000108272	0	0	0	0	0	0.000108272	0	0	0	0	0	0	0	0	0	0	0	0	0	0	0	0	0	0	0	0
k__Bacteria | p__Bacteroidetes | c__Cytophagia | o__Cytophagales | f__Cytophagaceae | g__Nibribacter	0	0	0	0	0	0	0	0	0	0	0	0	0	0	0.000216544	0	0	0	0	0	0	0	0	0	0	0	0	0	0	0
k__Bacteria | p__Bacteroidetes | c__Flavobacteriia | o__Flavobacteriales | f__Cryomorphaceae | g__Brumimicrobium	0	0	0	0	0.000108272	0	0	0	0	0	0	0	0	0	0	0	0	0	0.000108272	0	0	0	0	0	0	0	0	0	0	0
k__Bacteria | p__Bacteroidetes | c__Flavobacteriia | o__Flavobacteriales | f__Flavobacteriaceae | g__Arenibacter	0	0	0	0	0	0	0	0	0	0	0	0	0	0	0	0	0	0	0	0	0	0	0	0	0	0.000108272	0	0	0.000108272	0
k__Bacteria | p__Bacteroidetes | c__Flavobacteriia | o__Flavobacteriales | f__Flavobacteriaceae | g__Lutimonas	0	0	0	0	0	0	0	0	0	0	0	0	0	0	0	0	0	0	0	0	0.000216544	0	0	0	0	0	0	0	0	0
k__Bacteria | p__Bacteroidetes | c__Sphingobacteriia | o__Sphingobacteriales | f__Chitinophagaceae | g__	0.000108272	0	0	0	0	0	0	0	0	0	0	0	0	0	0	0	0	0	0	0	0	0	0	0	0	0	0	0.000108272	0	0
k__Bacteria | p__Bacteroidetes | c__Sphingobacteriia | o__Sphingobacteriales | f__Chitinophagaceae | g__Crenotalea	0	0	0	0	0	0	0	0	0	0	0	0	0	0	0	0	0	0	0.000216544	0	0	0	0	0	0	0	0	0	0	0
k__Bacteria | p__Chlorobi | c__Chlorobia | o__Chlorobiales | f__SJA-28 | g__	0	0	0	0	0	0	0	0	0	0	0	0	0	0	0	0	0	0	0	0	0	0	0	0	0	0	0	0	0.000216544	0
k__Bacteria | p__Chloroflexi | c__Anaerolineae | o__Anaerolineales | f__Anaerolineaceae | g__Pelolinea	0	0	0	0	0	0	0	0	0	0	0	0.000108272	0	0.000108272	0	0	0	0	0	0	0	0	0	0	0	0	0	0	0	0
k__Bacteria | p__Chloroflexi | c__Caldilineae | o__Caldilineales | f__Caldilineaceae | g__uncultured	0	0	0	0	0	0	0	0	0	0	0	0	0	0	0	0	0	0	0	0	0	0	0	0	0	0.000216544	0	0	0	0
k__Bacteria | p__Chloroflexi | c__Chloroflexia | o__Chloroflexales | f__Roseiflexaceae | g__Roseiflexus	0	0	0	0	0	0	0	0	0	0	0	0	0	0	0	0	0	0	0	0	0.000108272	0	0	0	0.000108272	0	0	0	0	0
k__Bacteria | p__Chloroflexi | c__Ktedonobacteria | o__B10-SB3A | f__uncultured | g__uncultured	0	0	0	0	0	0	0	0	0	0	0	0	0	0	0.000108272	0	0	0	0	0	0	0	0	0	0	0	0	0	0.000108272	0
k__Bacteria | p__Chloroflexi | c__Ktedonobacteria | o__Ktedonobacterales | f__Thermosporotrichaceae | g__uncultured	0	0	0	0	0	0	0.000108272	0	0	0	0	0	0	0	0	0	0	0	0	0	0	0	0	0	0	0	0	0.000108272	0	0
k__Bacteria | p__Chloroflexi | c__S085 | o__ | f__ | g__	0	0	0	0	0	0.000108272	0	0	0	0.000108272	0	0	0	0	0	0	0	0	0	0	0	0	0	0	0	0	0	0	0	0
k__Bacteria | p__Chloroflexi | c__SHA-26 | o__uncultured | f__uncultured | g__uncultured	0	0	0	0	0	0	0	0	0	0	0.000108272	0	0.000108272	0	0	0	0	0	0	0	0	0	0	0	0	0	0	0	0	0
k__Bacteria | p__Chloroflexi | c__Thermomicrobia | o__AKYG1722 | f__ | g__	0	0	0	0	0	0	0	0	0	0	0	0	0	0	0	0	0	0	0	0	0.000216544	0	0	0	0	0	0	0	0	0
k__Bacteria | p__Cloacimonetes | c__Cloacimonetes Incertae Sedis | o__ | f__ | g__Candidatus Cloacamonas	0	0	0	0	0	0	0	0	0	0	0	0	0.000216544	0	0	0	0	0	0	0	0	0	0	0	0	0	0	0	0	0
k__Bacteria | p__Fibrobacteres | c__Fibrobacteria | o__Fibrobacterales | f__Fibrobacteraceae | g__uncultured	0	0	0	0	0	0	0	0	0	0	0	0	0	0.000108272	0.000108272	0	0	0	0	0	0	0	0	0	0	0	0	0	0	0
k__Bacteria | p__Fibrobacteres | c__Fibrobacteria | o__possible order 07 | f__uncultured | g__uncultured	0	0	0	0	0	0	0	0	0	0	0	0	0	0	0	0	0	0	0.000216544	0	0	0	0	0	0	0	0	0	0	0
k__Bacteria | p__Firmicutes | c__ | o__ | f__ | g__	0	0	0	0	0	0	0	0	0	0	0	0	0	0	0	0	0.000108272	0.000108272	0	0	0	0	0	0	0	0	0	0	0	0
k__Bacteria | p__Firmicutes | c__Bacilli | o__Bacillales | f__Bacillaceae | g__Sediminibacillus	0	0	0	0	0	0	0	0	0	0	0	0	0	0	0	0.000108272	0.000108272	0	0	0	0	0	0	0	0	0	0	0	0	0
k__Bacteria | p__Firmicutes | c__Bacilli | o__Bacillales | f__Planococcaceae | g__Kurthia	0	0	0	0	0	0	0	0	0	0	0	0	0	0	0	0	0	0	0.000216544	0	0	0	0	0	0	0	0	0	0	0
k__Bacteria | p__Firmicutes | c__Clostridia | o__Clostridiales | f__Clostridiaceae 3 | g__Clostridiisalibacter	0	0	0	0	0	0	0	0.000108272	0	0	0	0	0	0	0	0	0	0	0	0.000108272	0	0	0	0	0	0	0	0	0	0
k__Bacteria | p__Firmicutes | c__Clostridia | o__Clostridiales | f__Eubacteriaceae | g__Anaerofustis	0	0	0	0	0	0	0	0	0	0	0	0	0	0	0	0.000108272	0	0.000108272	0	0	0	0	0	0	0	0	0	0	0	0
k__Bacteria | p__Firmicutes | c__Clostridia | o__Clostridiales | f__Family XI | g__Tissierella	0	0.000108272	0	0	0	0	0	0	0	0	0	0	0	0	0.000108272	0	0	0	0	0	0	0	0	0	0	0	0	0	0	0
k__Bacteria | p__Firmicutes | c__Clostridia | o__Clostridiales | f__Family XII | g__Fusibacter	0	0	0	0	0	0	0	0	0	0	0	0	0	0	0	0	0.000108272	0	0	0.000108272	0	0	0	0	0	0	0	0	0	0
k__Bacteria | p__Firmicutes | c__Clostridia | o__Clostridiales | f__Family XIV | g__uncultured	0	0	0	0	0	0	0	0	0	0	0	0	0	0.000108272	0.000108272	0	0	0	0	0	0	0	0	0	0	0	0	0	0	0
k__Bacteria | p__Firmicutes | c__Clostridia | o__Clostridiales | f__Lachnospiraceae | g__Lachnoclostridium 5	0	0	0	0	0	0	0	0	0	0	0	0	0	0	0	0	0	0	0	0	0	0	0	0	0.000108272	0	0	0.000108272	0	0
k__Bacteria | p__Firmicutes | c__Clostridia | o__Clostridiales | f__Lachnospiraceae | g__Lachnospiraceae UCG-009	0	0	0	0	0	0	0	0	0	0	0	0	0.000108272	0.000108272	0	0	0	0	0	0	0	0	0	0	0	0	0	0	0	0
k__Bacteria | p__Firmicutes | c__Clostridia | o__Clostridiales | f__MAT-CR-H4-C10 | g__uncultured	0	0	0	0.000108272	0	0	0	0	0	0	0	0	0.000108272	0	0	0	0	0	0	0	0	0	0	0	0	0	0	0	0	0
k__Bacteria | p__Firmicutes | c__Clostridia | o__Clostridiales | f__Peptostreptococcaceae | g__Romboutsia	0	0	0	0	0	0	0	0	0	0	0	0	0	0	0.000216544	0	0	0	0	0	0	0	0	0	0	0	0	0	0	0
k__Bacteria | p__Firmicutes | c__Clostridia | o__Clostridiales | f__Ruminococcaceae | g__Ruminococcus 1	0	0	0	0	0	0	0	0	0	0	0	0	0.000216544	0	0	0	0	0	0	0	0	0	0	0	0	0	0	0	0	0
k__Bacteria | p__Firmicutes | c__Negativicutes | o__Selenomonadales | f__Acidaminococcaceae | g__Phascolarctobacterium	0	0	0	0	0	0	0	0	0	0	0	0	0	0	0	0	0.000108272	0.000108272	0	0	0	0	0	0	0	0	0	0	0	0
k__Bacteria | p__Firmicutes | c__Negativicutes | o__Selenomonadales | f__Veillonellaceae | g__Megamonas	0	0	0.000216544	0	0	0	0	0	0	0	0	0	0	0	0	0	0	0	0	0	0	0	0	0	0	0	0	0	0	0
k__Bacteria | p__Firmicutes | c__Negativicutes | o__Selenomonadales | f__Veillonellaceae | g__Sporomusa	0	0	0	0	0	0	0	0	0	0	0	0	0	0	0	0	0	0	0	0	0	0	0	0	0	0.000216544	0	0	0	0
k__Bacteria | p__Planctomycetes | c__BD7-11 | o__uncultured | f__uncultured | g__uncultured	0	0	0	0	0	0	0	0	0	0	0	0.000108272	0	0	0.000108272	0	0	0	0	0	0	0	0	0	0	0	0	0	0	0
k__Bacteria | p__Planctomycetes | c__Phycisphaerae | o__CCM11a | f__ | g__	0	0	0	0	0.000216544	0	0	0	0	0	0	0	0	0	0	0	0	0	0	0	0	0	0	0	0	0	0	0	0	0
k__Bacteria | p__Proteobacteria | c__Alphaproteobacteria | o__Caulobacterales | f__Caulobacteraceae | g__	0	0	0.000108272	0	0	0	0	0	0	0	0	0.000108272	0	0	0	0	0	0	0	0	0	0	0	0	0	0	0	0	0	0
k__Bacteria | p__Proteobacteria | c__Alphaproteobacteria | o__Caulobacterales | f__Hyphomonadaceae | g__Hyphomonas	0	0	0	0	0	0	0	0.000108272	0	0.000108272	0	0	0	0	0	0	0	0	0	0	0	0	0	0	0	0	0	0	0	0
k__Bacteria | p__Proteobacteria | c__Alphaproteobacteria | o__Rhizobiales | f__alphaI cluster | g__uncultured	0	0	0.000108272	0	0	0.000108272	0	0	0	0	0	0	0	0	0	0	0	0	0	0	0	0	0	0	0	0	0	0	0	0
k__Bacteria | p__Proteobacteria | c__Alphaproteobacteria | o__Rhizobiales | f__Bradyrhizobiaceae | g__Nitrobacter	0.000108272	0	0	0	0.000108272	0	0	0	0	0	0	0	0	0	0	0	0	0	0	0	0	0	0	0	0	0	0	0	0	0
k__Bacteria | p__Proteobacteria | c__Alphaproteobacteria | o__Rhizobiales | f__Hyphomicrobiaceae | g__Pedomicrobium	0	0	0	0	0	0	0	0	0	0	0	0	0	0	0	0	0	0	0	0	0.000216544	0	0	0	0	0	0	0	0	0
k__Bacteria | p__Proteobacteria | c__Alphaproteobacteria | o__Rhizobiales | f__Hyphomicrobiaceae | g__Pelagibacterium	0	0	0	0	0	0	0	0	0	0	0	0	0	0	0	0	0	0	0	0	0	0	0	0	0	0	0	0	0.000216544	0
k__Bacteria | p__Proteobacteria | c__Alphaproteobacteria | o__Rhizobiales | f__Methylobacteriaceae | g__uncultured	0	0	0	0.000108272	0	0	0	0	0	0	0	0	0	0	0	0	0	0	0.000108272	0	0	0	0	0	0	0	0	0	0	0
k__Bacteria | p__Proteobacteria | c__Alphaproteobacteria | o__Rhodobacterales | f__Rhodobacteraceae | g__Loktanella	0	0	0	0	0	0	0	0	0	0	0	0	0	0	0	0	0	0	0	0	0	0	0	0	0	0	0	0	0	0.000216544
k__Bacteria | p__Proteobacteria | c__Alphaproteobacteria | o__Rhodospirillales | f__Acetobacteraceae | g__Acidocella	0	0	0	0	0	0	0	0	0	0.000216544	0	0	0	0	0	0	0	0	0	0	0	0	0	0	0	0	0	0	0	0
k__Bacteria | p__Proteobacteria | c__Alphaproteobacteria | o__Rhodospirillales | f__Acetobacteraceae | g__Roseomonas	0	0.000108272	0	0	0	0	0	0	0	0	0	0	0	0	0	0	0	0	0	0	0	0	0.000108272	0	0	0	0	0	0	0
k__Bacteria | p__Proteobacteria | c__Alphaproteobacteria | o__Rhodospirillales | f__Acetobacteraceae | g__Stella	0	0	0	0	0	0	0	0	0	0	0	0.000216544	0	0	0	0	0	0	0	0	0	0	0	0	0	0	0	0	0	0
k__Bacteria | p__Proteobacteria | c__Alphaproteobacteria | o__Rhodospirillales | f__KCM-B-15 | g__uncultured	0.000216544	0	0	0	0	0	0	0	0	0	0	0	0	0	0	0	0	0	0	0	0	0	0	0	0	0	0	0	0	0
k__Bacteria | p__Proteobacteria | c__Alphaproteobacteria | o__Rhodospirillales | f__MND8 | g__uncultured	0.000108272	0	0	0	0	0	0	0	0	0	0	0	0	0	0	0	0	0	0	0	0	0	0	0	0	0	0.000108272	0	0	0
k__Bacteria | p__Proteobacteria | c__Alphaproteobacteria | o__Rhodospirillales | f__Rhodospirillaceae | g__Defluviicoccus	0	0	0	0	0	0	0	0.000108272	0	0	0	0	0	0	0	0	0	0	0	0	0	0	0	0	0	0	0.000108272	0	0	0
k__Bacteria | p__Proteobacteria | c__Alphaproteobacteria | o__Rhodospirillales | f__Rhodospirillaceae | g__Pelagibius	0	0	0.000108272	0	0	0.000108272	0	0	0	0	0	0	0	0	0	0	0	0	0	0	0	0	0	0	0	0	0	0	0	0
k__Bacteria | p__Proteobacteria | c__Alphaproteobacteria | o__Rhodospirillales | f__Rhodospirillales Incertae Sedis | g__Candidatus Alysiosphaera	0	0	0	0	0	0	0	0	0	0	0	0	0	0	0	0	0	0	0	0	0	0.000216544	0	0	0	0	0	0	0	0
k__Bacteria | p__Proteobacteria | c__Alphaproteobacteria | o__Rickettsiales | f__ | g__	0	0	0	0	0	0	0	0	0	0	0	0	0.000216544	0	0	0	0	0	0	0	0	0	0	0	0	0	0	0	0	0
k__Bacteria | p__Proteobacteria | c__Alphaproteobacteria | o__SAR11 clade | f__LD12 freshwater group | g__uncultured	0	0.000108272	0	0	0.000108272	0	0	0	0	0	0	0	0	0	0	0	0	0	0	0	0	0	0	0	0	0	0	0	0	0
k__Bacteria | p__Proteobacteria | c__Betaproteobacteria | o__Burkholderiales | f__Alcaligenaceae | g__Sutterella	0	0	0.000216544	0	0	0	0	0	0	0	0	0	0	0	0	0	0	0	0	0	0	0	0	0	0	0	0	0	0	0
k__Bacteria | p__Proteobacteria | c__Betaproteobacteria | o__Burkholderiales | f__Burkholderiales Incertae Sedis | g__Thiomonas	0	0	0	0	0	0	0	0	0	0	0	0	0	0	0	0	0	0	0	0	0.000108272	0	0.000108272	0	0	0	0	0	0	0
k__Bacteria | p__Proteobacteria | c__Deltaproteobacteria | o__Desulfarculales | f__Desulfarculaceae | g__uncultured	0	0	0	0	0	0	0	0.000216544	0	0	0	0	0	0	0	0	0	0	0	0	0	0	0	0	0	0	0	0	0	0
k__Bacteria | p__Proteobacteria | c__Deltaproteobacteria | o__Desulfobacterales | f__Desulfobacteraceae | g__SEEP-SRB1	0	0	0	0	0	0	0	0	0	0	0	0	0	0	0	0	0	0	0	0	0.000216544	0	0	0	0	0	0	0	0	0
k__Bacteria | p__Proteobacteria | c__Deltaproteobacteria | o__DTB120 | f__uncultured | g__uncultured	0.000108272	0	0	0	0	0	0	0.000108272	0	0	0	0	0	0	0	0	0	0	0	0	0	0	0	0	0	0	0	0	0	0
k__Bacteria | p__Proteobacteria | c__Deltaproteobacteria | o__Myxococcales | f__Blfdi19 | g__	0	0	0	0	0	0	0	0	0	0	0	0	0	0	0	0	0	0	0	0	0	0	0	0.000216544	0	0	0	0	0	0
k__Bacteria | p__Proteobacteria | c__Deltaproteobacteria | o__Myxococcales | f__MidBa8 | g__uncultured	0	0	0.000108272	0	0	0	0	0	0.000108272	0	0	0	0	0	0	0	0	0	0	0	0	0	0	0	0	0	0	0	0	0
k__Bacteria | p__Proteobacteria | c__Deltaproteobacteria | o__Myxococcales | f__Polyangiaceae | g__	0	0	0	0	0	0	0	0	0	0	0	0	0	0	0	0	0	0	0	0	0.000216544	0	0	0	0	0	0	0	0	0
k__Bacteria | p__Proteobacteria | c__Gammaproteobacteria | o__Cellvibrionales | f__Halieaceae | g__	0	0	0	0	0	0	0.000108272	0	0	0	0	0	0	0	0	0	0	0.000108272	0	0	0	0	0	0	0	0	0	0	0	0
k__Bacteria | p__Proteobacteria | c__Gammaproteobacteria | o__Chromatiales | f__Chromatiaceae | g__Thiocystis	0	0	0	0	0	0	0	0	0	0	0	0	0	0	0	0	0	0	0	0	0	0	0.000216544	0	0	0	0	0	0	0
k__Bacteria | p__Proteobacteria | c__Gammaproteobacteria | o__Chromatiales | f__Halothiobacillaceae | g__uncultured	0	0	0	0	0	0	0	0	0	0	0	0	0.000108272	0	0.000108272	0	0	0	0	0	0	0	0	0	0	0	0	0	0	0
k__Bacteria | p__Proteobacteria | c__Gammaproteobacteria | o__Enterobacteriales | f__Enterobacteriaceae | g__	0.000108272	0	0	0	0.000108272	0	0	0	0	0	0	0	0	0	0	0	0	0	0	0	0	0	0	0	0	0	0	0	0	0
k__Bacteria | p__Proteobacteria | c__Gammaproteobacteria | o__Legionellales | f__Coxiellaceae | g__Coxiella	0.000108272	0	0	0	0	0	0	0	0	0.000108272	0	0	0	0	0	0	0	0	0	0	0	0	0	0	0	0	0	0	0	0
k__Bacteria | p__Proteobacteria | c__Gammaproteobacteria | o__Legionellales | f__Coxiellaceae | g__uncultured	0	0	0	0	0	0	0	0	0	0	0	0	0.000108272	0	0	0	0.000108272	0	0	0	0	0	0	0	0	0	0	0	0	0
k__Bacteria | p__Proteobacteria | c__Gammaproteobacteria | o__Methylococcales | f__Crenotrichaceae | g__Crenothrix	0	0	0	0	0	0.000108272	0	0	0	0	0	0	0	0	0	0	0	0	0	0	0	0	0	0.000108272	0	0	0	0	0	0
k__Bacteria | p__Proteobacteria | c__Gammaproteobacteria | o__Methylococcales | f__Methylococcaceae | g__uncultured	0	0	0	0	0	0	0	0	0	0	0	0	0	0	0	0	0	0	0	0	0	0	0	0.000216544	0	0	0	0	0	0
k__Bacteria | p__Proteobacteria | c__Gammaproteobacteria | o__Oceanospirillales | f__Oceanospirillaceae | g__Marinomonas	0	0	0	0	0	0.000108272	0	0	0	0	0	0	0	0	0	0	0	0	0	0	0	0	0	0	0	0.000108272	0	0	0	0
k__Bacteria | p__Proteobacteria | c__Gammaproteobacteria | o__Oceanospirillales | f__Oleiphilaceae | g__Oleiphilus	0	0	0	0	0	0	0	0	0	0	0	0	0	0	0	0	0	0	0	0	0	0	0	0	0.000216544	0	0	0	0	0
k__Bacteria | p__Proteobacteria | c__Gammaproteobacteria | o__Vibrionales | f__Vibrionaceae | g__Vibrio	0.000108272	0.000108272	0	0	0	0	0	0	0	0	0	0	0	0	0	0	0	0	0	0	0	0	0	0	0	0	0	0	0	0
k__Bacteria | p__Proteobacteria | c__Gammaproteobacteria | o__Xanthomonadales | f__Xanthomonadaceae | g__Silanimonas	0	0	0	0	0	0	0	0	0	0	0	0.000108272	0	0	0.000108272	0	0	0	0	0	0	0	0	0	0	0	0	0	0	0
k__Bacteria | p__Proteobacteria | c__Gammaproteobacteria | o__Xanthomonadales | f__Xanthomonadaceae | g__Thermomonas	0	0	0	0	0	0	0	0	0	0	0	0	0	0	0	0	0	0	0	0	0.000216544	0	0	0	0	0	0	0	0	0
k__Bacteria | p__Verrucomicrobia | c__Opitutae | o__Opitutae vadinHA64 | f__uncultured | g__uncultured	0	0	0	0	0	0	0	0	0	0	0	0	0.000108272	0.000108272	0	0	0	0	0	0	0	0	0	0	0	0	0	0	0	0
k__Bacteria | p__Verrucomicrobia | c__Verrucomicrobia Incertae Sedis | o__ | f__ | g__Candidatus Methylacidiphilum	0	0	0	0	0	0	0	0	0	0	0	0	0.000108272	0.000108272	0	0	0	0	0	0	0	0	0	0	0	0	0	0	0	0
k__Bacteria | p__Verrucomicrobia | c__Verrucomicrobiae | o__Verrucomicrobiales | f__Verrucomicrobiaceae | g__Luteolibacter	0	0	0	0	0	0	0	0	0	0.000216544	0	0	0	0	0	0	0	0	0	0	0	0	0	0	0	0	0	0	0	0
k__Archaea | p__Euryarchaeota | c__Methanomicrobia | o__Methanomicrobiales | f__Rice Cluster II | g__uncultured	0	0	0	0	0	0	0	0	0	0	0	0	0	0	0	0	0	0	0	0	0	0	0	0	0	0	0	0	0.000108272	0
k__Archaea | p__Euryarchaeota | c__Thermoplasmata | o__Thermoplasmatales | f__CCA47 | g__uncultured	0	0	0	0	0	0	0	0	0	0	0	0	0	0	0	0	0	0	0	0	0	0	0	0	0	0	0	0	0.000108272	0
k__Archaea | p__Euryarchaeota | c__Thermoplasmata | o__Thermoplasmatales | f__Terrestrial Miscellaneous Gp(TMEG) | g__uncultured	0	0	0	0	0	0	0	0	0	0	0	0	0	0	0	0	0	0	0.000108272	0	0	0	0	0	0	0	0	0	0	0
k__Bacteria | p__Acidobacteria | c__Acidobacteria | o__AT-s3-28 | f__uncultured | g__uncultured	0	0	0	0	0	0	0	0	0	0	0	0	0	0	0	0	0	0	0	0	0	0	0.000108272	0	0	0	0	0	0	0
k__Bacteria | p__Acidobacteria | c__Acidobacteria | o__Subgroup 3 | f__PAUC26f | g__	0	0	0	0	0	0	0	0	0	0	0	0	0	0	0	0.000108272	0	0	0	0	0	0	0	0	0	0	0	0	0	0
k__Bacteria | p__Acidobacteria | c__Holophagae | o__Holophagales | f__Holophagaceae | g__	0	0	0	0	0	0	0	0	0	0	0	0.000108272	0	0	0	0	0	0	0	0	0	0	0	0	0	0	0	0	0	0
k__Bacteria | p__Acidobacteria | c__Holophagae | o__Holophagales | f__Holophagaceae | g__uncultured	0	0	0	0	0	0	0	0	0	0	0	0	0	0	0	0.000108272	0	0	0	0	0	0	0	0	0	0	0	0	0	0
k__Bacteria | p__Acidobacteria | c__Subgroup 22 | o__ | f__ | g__	0	0	0	0	0	0	0	0	0	0	0	0	0	0	0	0.000108272	0	0	0	0	0	0	0	0	0	0	0	0	0	0
k__Bacteria | p__Actinobacteria | c__Actinobacteria | o__Micromonosporales | f__Micromonosporaceae | g__Actinoplanes	0	0	0	0	0	0	0	0	0	0	0	0	0	0	0	0	0	0	0	0	0	0	0	0	0	0	0.000108272	0	0	0
k__Bacteria | p__Actinobacteria | c__TakashiAC-B11 | o__ | f__ | g__	0	0	0	0	0	0	0	0	0	0	0	0	0	0	0	0	0	0	0	0	0	0	0	0	0	0	0.000108272	0	0	0
k__Bacteria | p__Bacteroidetes | c__Bacteroidetes BD2-2 | o__uncultured | f__uncultured | g__uncultured	0	0	0	0	0	0	0	0	0	0	0	0	0	0	0	0	0	0	0	0	0.000108272	0	0	0	0	0	0	0	0	0
k__Bacteria | p__Bacteroidetes | c__Bacteroidia | o__Bacteroidales | f__Prevotellaceae | g__Prevotellaceae UCG-003	0	0	0	0	0	0	0	0	0	0	0	0	0	0	0	0	0	0	0	0	0	0	0	0.000108272	0	0	0	0	0	0
k__Bacteria | p__Bacteroidetes | c__Sphingobacteriia | o__Sphingobacteriales | f__LiUU-11-161 | g__	0	0	0	0	0.000108272	0	0	0	0	0	0	0	0	0	0	0	0	0	0	0	0	0	0	0	0	0	0	0	0	0
k__Bacteria | p__Bacteroidetes | c__Sphingobacteriia | o__Sphingobacteriales | f__Saprospiraceae | g__Phaeodactylibacter	0	0	0	0	0	0	0	0	0	0	0	0	0	0	0	0	0	0	0	0	0	0	0	0	0	0	0	0	0	0.000108272
k__Bacteria | p__Bacteroidetes | c__Sphingobacteriia | o__Sphingobacteriales | f__Sphingobacteriaceae | g__Arcticibacter	0	0	0	0	0	0.000108272	0	0	0	0	0	0	0	0	0	0	0	0	0	0	0	0	0	0	0	0	0	0	0	0
k__Bacteria | p__Bacteroidetes | c__Sphingobacteriia | o__Sphingobacteriales | f__Sphingobacteriaceae | g__Solitalea	0	0	0	0	0	0	0	0	0	0	0	0	0	0	0	0	0	0	0.000108272	0	0	0	0	0	0	0	0	0	0	0
k__Bacteria | p__Chloroflexi | c__ | o__ | f__ | g__	0.000108272	0	0	0	0	0	0	0	0	0	0	0	0	0	0	0	0	0	0	0	0	0	0	0	0	0	0	0	0	0
k__Bacteria | p__Chloroflexi | c__Anaerolineae | o__Anaerolineales | f__Anaerolineaceae | g__Ornatilinea	0	0	0	0	0	0	0	0	0	0	0	0	0	0	0	0	0	0	0	0	0	0	0	0	0	0	0	0	0.000108272	0
k__Bacteria | p__Chloroflexi | c__Chloroflexia | o__Chloroflexales | f__ | g__	0	0	0	0	0	0	0	0.000108272	0	0	0	0	0	0	0	0	0	0	0	0	0	0	0	0	0	0	0	0	0	0
k__Bacteria | p__Chloroflexi | c__Dehalococcoidia | o__Dehalococcoidales | f__uncultured | g__uncultured	0	0	0	0	0	0	0	0.000108272	0	0	0	0	0	0	0	0	0	0	0	0	0	0	0	0	0	0	0	0	0	0
k__Bacteria | p__Chloroflexi | c__Dehalococcoidia | o__GIF3 | f__uncultured | g__uncultured	0	0	0	0	0	0	0	0	0	0	0	0	0	0	0	0	0	0	0	0	0	0	0	0	0	0	0	0	0	0.000108272
k__Bacteria | p__Chloroflexi | c__Dehalococcoidia | o__vadinBA26 | f__uncultured | g__uncultured	0	0	0	0	0	0	0	0	0	0	0	0	0	0	0	0	0	0	0	0	0	0	0.000108272	0	0	0	0	0	0	0
k__Bacteria | p__Chloroflexi | c__Ktedonobacteria | o__Ktedonobacterales | f__G12-WMSP1 | g__uncultured	0.000108272	0	0	0	0	0	0	0	0	0	0	0	0	0	0	0	0	0	0	0	0	0	0	0	0	0	0	0	0	0
k__Bacteria | p__Chloroflexi | c__Ktedonobacteria | o__Ktedonobacterales | f__JG30a-KF-32 | g__uncultured	0	0	0	0	0	0	0	0	0	0	0	0	0	0	0	0	0	0	0	0	0	0	0	0	0	0	0	0	0.000108272	0
k__Bacteria | p__Chloroflexi | c__Thermomicrobia | o__JG30-KF-CM45 | f__uncultured | g__uncultured	0.000108272	0	0	0	0	0	0	0	0	0	0	0	0	0	0	0	0	0	0	0	0	0	0	0	0	0	0	0	0	0
k__Bacteria | p__Cyanobacteria | c__Cyanobacteria | o__SubsectionIII | f__FamilyI | g__Phormidium	0	0	0	0	0	0	0	0.000108272	0	0	0	0	0	0	0	0	0	0	0	0	0	0	0	0	0	0	0	0	0	0
k__Bacteria | p__Cyanobacteria | c__ML635J-21 | o__uncultured | f__uncultured | g__uncultured	0	0	0	0	0.000108272	0	0	0	0	0	0	0	0	0	0	0	0	0	0	0	0	0	0	0	0	0	0	0	0	0
k__Bacteria | p__Elusimicrobia | c__Elusimicrobia | o__Lineage IIb | f__uncultured | g__uncultured	0	0	0	0	0	0	0	0	0	0	0	0	0	0	0	0	0	0	0	0	0.000108272	0	0	0	0	0	0	0	0	0
k__Bacteria | p__Fibrobacteres | c__Fibrobacteria | o__Fibrobacterales | f__B122 | g__uncultured	0	0	0	0	0.000108272	0	0	0	0	0	0	0	0	0	0	0	0	0	0	0	0	0	0	0	0	0	0	0	0	0
k__Bacteria | p__Firmicutes | c__Bacilli | o__Bacillales | f__Paenibacillaceae | g__Oxalophagus	0	0	0	0	0	0	0	0	0	0.000108272	0	0	0	0	0	0	0	0	0	0	0	0	0	0	0	0	0	0	0	0
k__Bacteria | p__Firmicutes | c__Bacilli | o__Bacillales | f__Staphylococcaceae | g__	0.000108272	0	0	0	0	0	0	0	0	0	0	0	0	0	0	0	0	0	0	0	0	0	0	0	0	0	0	0	0	0
k__Bacteria | p__Firmicutes | c__Bacilli | o__Lactobacillales | f__Enterococcaceae | g__Vagococcus	0	0	0	0	0	0	0	0	0	0	0.000108272	0	0	0	0	0	0	0	0	0	0	0	0	0	0	0	0	0	0	0
k__Bacteria | p__Firmicutes | c__Clostridia | o__Clostridiales | f__Christensenellaceae | g__uncultured	0	0	0	0	0	0	0	0	0	0	0	0.000108272	0	0	0	0	0	0	0	0	0	0	0	0	0	0	0	0	0	0
k__Bacteria | p__Firmicutes | c__Clostridia | o__Clostridiales | f__Clostridiaceae 1 | g__Clostridium sensu stricto 9	0	0	0	0	0.000108272	0	0	0	0	0	0	0	0	0	0	0	0	0	0	0	0	0	0	0	0	0	0	0	0	0
k__Bacteria | p__Firmicutes | c__Clostridia | o__Clostridiales | f__Family XIII | g__Family XIII UCG-002	0	0	0	0	0	0	0	0	0	0	0	0	0	0	0	0	0	0	0	0	0	0	0	0.000108272	0	0	0	0	0	0
k__Bacteria | p__Firmicutes | c__Clostridia | o__Clostridiales | f__Lachnospiraceae | g__Eubacterium hallii group	0	0	0	0	0	0	0	0	0	0	0	0	0	0	0	0	0	0.000108272	0	0	0	0	0	0	0	0	0	0	0	0
k__Bacteria | p__Firmicutes | c__Clostridia | o__Clostridiales | f__Lachnospiraceae | g__Lachnospiraceae UCG-004	0	0	0	0	0	0	0	0	0	0	0	0	0	0	0	0	0	0	0	0	0	0	0	0	0	0	0	0	0.000108272	0
k__Bacteria | p__Firmicutes | c__Clostridia | o__Clostridiales | f__Lachnospiraceae | g__Vallitalea	0	0	0	0	0	0	0.000108272	0	0	0	0	0	0	0	0	0	0	0	0	0	0	0	0	0	0	0	0	0	0	0
k__Bacteria | p__Firmicutes | c__Clostridia | o__Clostridiales | f__Peptostreptococcaceae | g__	0	0	0	0	0.000108272	0	0	0	0	0	0	0	0	0	0	0	0	0	0	0	0	0	0	0	0	0	0	0	0	0
k__Bacteria | p__Firmicutes | c__Clostridia | o__Clostridiales | f__Ruminococcaceae | g__	0	0	0	0	0	0	0	0	0	0	0	0	0	0	0	0	0	0	0	0	0	0.000108272	0	0	0	0	0	0	0	0
k__Bacteria | p__Firmicutes | c__Clostridia | o__Clostridiales | f__Ruminococcaceae | g__Papillibacter	0	0	0	0	0	0	0	0	0	0	0	0	0	0.000108272	0	0	0	0	0	0	0	0	0	0	0	0	0	0	0	0
k__Bacteria | p__Firmicutes | c__Clostridia | o__Clostridiales | f__Ruminococcaceae | g__Ruminiclostridium 1	0	0	0	0	0	0	0	0	0	0	0	0	0	0	0	0	0.000108272	0	0	0	0	0	0	0	0	0	0	0	0	0
k__Bacteria | p__Firmicutes | c__Clostridia | o__Clostridiales | f__Ruminococcaceae | g__Ruminococcaceae UCG-003	0	0	0	0	0	0	0	0.000108272	0	0	0	0	0	0	0	0	0	0	0	0	0	0	0	0	0	0	0	0	0	0
k__Bacteria | p__Firmicutes | c__Clostridia | o__Clostridiales | f__Ruminococcaceae | g__Ruminococcaceae UCG-009	0	0	0	0	0	0	0	0	0	0	0	0	0	0	0	0	0	0	0	0	0	0	0	0	0	0	0	0	0.000108272	0
k__Bacteria | p__Firmicutes | c__Clostridia | o__Clostridiales | f__Ruminococcaceae | g__Saccharofermentans	0	0	0	0	0	0	0	0	0	0	0	0	0	0	0	0.000108272	0	0	0	0	0	0	0	0	0	0	0	0	0	0
k__Bacteria | p__Latescibacteria | c__ | o__ | f__ | g__	0	0	0	0	0	0	0	0	0	0	0	0	0	0.000108272	0	0	0	0	0	0	0	0	0	0	0	0	0	0	0	0
k__Bacteria | p__Lentisphaerae | c__ | o__ | f__ | g__	0	0	0	0	0	0	0	0.000108272	0	0	0	0	0	0	0	0	0	0	0	0	0	0	0	0	0	0	0	0	0	0
k__Bacteria | p__Lentisphaerae | c__Lentisphaeria | o__Victivallales | f__Victivallaceae | g__Victivallis	0	0	0	0	0	0	0	0	0	0.000108272	0	0	0	0	0	0	0	0	0	0	0	0	0	0	0	0	0	0	0	0
k__Bacteria | p__Lentisphaerae | c__WCHB1-41 | o__uncultured | f__uncultured | g__uncultured	0	0	0	0	0	0	0	0	0	0	0	0	0	0	0	0	0.000108272	0	0	0	0	0	0	0	0	0	0	0	0	0
k__Bacteria | p__Planctomycetes | c__028H05-P-BN-P5 | o__uncultured | f__uncultured | g__uncultured	0	0	0	0	0	0	0	0	0	0	0	0.000108272	0	0	0	0	0	0	0	0	0	0	0	0	0	0	0	0	0	0
k__Bacteria | p__Planctomycetes | c__Phycisphaerae | o__CCM11a | f__uncultured | g__uncultured	0	0	0	0	0	0	0	0	0	0	0	0	0	0	0.000108272	0	0	0	0	0	0	0	0	0	0	0	0	0	0	0
k__Bacteria | p__Planctomycetes | c__Phycisphaerae | o__mle1-8 | f__uncultured | g__uncultured	0	0	0	0	0	0	0	0	0	0	0	0	0	0	0	0	0	0	0	0	0	0	0	0.000108272	0	0	0	0	0	0
k__Bacteria | p__Planctomycetes | c__Planctomycetacia | o__Planctomycetales | f__Planctomycetaceae | g__Isosphaera	0.000108272	0	0	0	0	0	0	0	0	0	0	0	0	0	0	0	0	0	0	0	0	0	0	0	0	0	0	0	0	0
k__Bacteria | p__Planctomycetes | c__vadinHA49 | o__uncultured | f__uncultured | g__uncultured	0.000108272	0	0	0	0	0	0	0	0	0	0	0	0	0	0	0	0	0	0	0	0	0	0	0	0	0	0	0	0	0
k__Bacteria | p__Proteobacteria | c__Alphaproteobacteria | o__Rhizobiales | f__A0839 | g__	0	0	0	0	0	0	0	0	0	0	0	0	0	0	0	0	0.000108272	0	0	0	0	0	0	0	0	0	0	0	0	0
k__Bacteria | p__Proteobacteria | c__Alphaproteobacteria | o__Rhizobiales | f__Bradyrhizobiaceae | g__Salinarimonas	0	0	0.000108272	0	0	0	0	0	0	0	0	0	0	0	0	0	0	0	0	0	0	0	0	0	0	0	0	0	0	0
k__Bacteria | p__Proteobacteria | c__Alphaproteobacteria | o__Rhizobiales | f__Hyphomicrobiaceae | g__Rhodomicrobium	0	0	0	0	0	0.000108272	0	0	0	0	0	0	0	0	0	0	0	0	0	0	0	0	0	0	0	0	0	0	0	0
k__Bacteria | p__Proteobacteria | c__Alphaproteobacteria | o__Rhizobiales | f__Methylocystaceae | g__Methylocystis	0	0	0	0	0	0.000108272	0	0	0	0	0	0	0	0	0	0	0	0	0	0	0	0	0	0	0	0	0	0	0	0
k__Bacteria | p__Proteobacteria | c__Alphaproteobacteria | o__Rhizobiales | f__Phyllobacteriaceae | g__Hoeflea	0	0	0	0	0	0	0	0	0	0	0	0	0	0	0	0	0	0	0.000108272	0	0	0	0	0	0	0	0	0	0	0
k__Bacteria | p__Proteobacteria | c__Alphaproteobacteria | o__Rhizobiales | f__Rhodobiaceae | g__uncultured	0	0	0	0	0	0.000108272	0	0	0	0	0	0	0	0	0	0	0	0	0	0	0	0	0	0	0	0	0	0	0	0
k__Bacteria | p__Proteobacteria | c__Alphaproteobacteria | o__Rhodobacterales | f__Rhodobacteraceae | g__Nautella	0	0	0	0	0	0	0	0	0	0	0	0	0	0	0	0	0	0	0.000108272	0	0	0	0	0	0	0	0	0	0	0
k__Bacteria | p__Proteobacteria | c__Alphaproteobacteria | o__Rhodospirillales | f__Acetobacteraceae | g__Craurococcus	0	0.000108272	0	0	0	0	0	0	0	0	0	0	0	0	0	0	0	0	0	0	0	0	0	0	0	0	0	0	0	0
k__Bacteria | p__Proteobacteria | c__Alphaproteobacteria | o__Rhodospirillales | f__JG37-AG-20 | g__	0	0	0.000108272	0	0	0	0	0	0	0	0	0	0	0	0	0	0	0	0	0	0	0	0	0	0	0	0	0	0	0
k__Bacteria | p__Proteobacteria | c__Alphaproteobacteria | o__Rickettsiales | f__EF100-94H03 | g__uncultured	0	0	0	0	0	0	0	0	0	0	0	0	0	0	0	0	0	0	0	0	0	0.000108272	0	0	0	0	0	0	0	0
k__Bacteria | p__Proteobacteria | c__Alphaproteobacteria | o__Rickettsiales | f__Rickettsiales Incertae Sedis | g__Candidatus Captivus	0	0	0	0	0	0	0	0	0	0	0	0	0	0	0	0	0	0	0.000108272	0	0	0	0	0	0	0	0	0	0	0
k__Bacteria | p__Proteobacteria | c__Alphaproteobacteria | o__Rickettsiales | f__Rickettsiales Incertae Sedis | g__Candidatus Odyssella	0	0	0.000108272	0	0	0	0	0	0	0	0	0	0	0	0	0	0	0	0	0	0	0	0	0	0	0	0	0	0	0
k__Bacteria | p__Proteobacteria | c__Alphaproteobacteria | o__Rickettsiales | f__TK34 | g__uncultured	0	0	0	0	0	0	0	0	0	0	0	0	0	0	0	0	0	0	0	0	0	0	0	0	0	0	0	0	0.000108272	0
k__Bacteria | p__Proteobacteria | c__Alphaproteobacteria | o__Sneathiellales | f__Sneathiellaceae | g__Sneathiella	0	0	0	0	0	0	0	0	0	0	0	0	0	0	0	0	0	0	0	0	0	0	0	0.000108272	0	0	0	0	0	0
k__Bacteria | p__Proteobacteria | c__Alphaproteobacteria | o__Sphingomonadales | f__7B-8 | g__uncultured	0	0	0	0	0	0	0	0	0	0	0	0	0	0	0	0.000108272	0	0	0	0	0	0	0	0	0	0	0	0	0	0
k__Bacteria | p__Proteobacteria | c__Alphaproteobacteria | o__Sphingomonadales | f__Sphingomonadaceae | g__Sphingobium	0	0	0	0	0	0	0	0	0	0	0	0	0	0	0	0	0	0	0	0	0	0.000108272	0	0	0	0	0	0	0	0
k__Bacteria | p__Proteobacteria | c__Betaproteobacteria | o__Burkholderiales | f__Alcaligenaceae | g__GKS98 freshwater group	0	0	0	0	0	0	0	0	0	0	0	0	0	0	0.000108272	0	0	0	0	0	0	0	0	0	0	0	0	0	0	0
k__Bacteria | p__Proteobacteria | c__Betaproteobacteria | o__Burkholderiales | f__Comamonadaceae | g__Brachymonas	0	0	0	0	0	0	0	0	0	0	0	0	0	0	0	0	0	0	0	0	0.000108272	0	0	0	0	0	0	0	0	0
k__Bacteria | p__Proteobacteria | c__Betaproteobacteria | o__Neisseriales | f__Neisseriaceae | g__Chitinilyticum	0	0	0	0	0	0	0	0	0	0	0	0	0	0	0	0	0	0	0	0	0	0	0	0	0	0	0	0	0.000108272	0
k__Bacteria | p__Proteobacteria | c__Betaproteobacteria | o__Nitrosomonadales | f__Gallionellaceae | g__Gallionella	0	0	0	0	0	0	0	0	0	0	0	0	0	0	0	0	0	0	0	0	0	0.000108272	0	0	0	0	0	0	0	0
k__Bacteria | p__Proteobacteria | c__Betaproteobacteria | o__Rhodocyclales | f__Rhodocyclaceae | g__Uliginosibacterium	0	0	0	0	0	0	0	0	0	0	0	0	0	0.000108272	0	0	0	0	0	0	0	0	0	0	0	0	0	0	0	0
k__Bacteria | p__Proteobacteria | c__Deltaproteobacteria | o__Desulfobacterales | f__Desulfobacteraceae | g__Desulfatirhabdium	0	0.000108272	0	0	0	0	0	0	0	0	0	0	0	0	0	0	0	0	0	0	0	0	0	0	0	0	0	0	0	0
k__Bacteria | p__Proteobacteria | c__Deltaproteobacteria | o__Desulfobacterales | f__Desulfobulbaceae | g__Desulfurivibrio	0	0	0	0	0	0	0	0	0	0	0	0.000108272	0	0	0	0	0	0	0	0	0	0	0	0	0	0	0	0	0	0
k__Bacteria | p__Proteobacteria | c__Deltaproteobacteria | o__Desulfuromonadales | f__GR-WP33-58 | g__	0	0	0	0	0	0	0	0	0	0	0	0	0	0	0	0	0	0	0.000108272	0	0	0	0	0	0	0	0	0	0	0
k__Bacteria | p__Proteobacteria | c__Deltaproteobacteria | o__Myxococcales | f__Polyangiaceae | g__Byssovorax	0	0	0	0	0	0	0	0	0	0	0	0.000108272	0	0	0	0	0	0	0	0	0	0	0	0	0	0	0	0	0	0
k__Bacteria | p__Proteobacteria | c__Deltaproteobacteria | o__Myxococcales | f__Sandaracinaceae | g__	0	0	0.000108272	0	0	0	0	0	0	0	0	0	0	0	0	0	0	0	0	0	0	0	0	0	0	0	0	0	0	0
k__Bacteria | p__Proteobacteria | c__Deltaproteobacteria | o__Myxococcales | f__uncultured | g__uncultured	0	0	0	0	0	0	0	0	0	0	0	0	0	0	0	0	0	0	0	0.000108272	0	0	0	0	0	0	0	0	0	0
k__Bacteria | p__Proteobacteria | c__Deltaproteobacteria | o__Myxococcales | f__Vulgatibacteraceae | g__Vulgatibacter	0	0.000108272	0	0	0	0	0	0	0	0	0	0	0	0	0	0	0	0	0	0	0	0	0	0	0	0	0	0	0	0
k__Bacteria | p__Proteobacteria | c__Gammaproteobacteria | o__Alteromonadales | f__Alteromonadaceae | g__Alishewanella	0	0	0	0	0	0	0	0	0	0	0	0	0	0	0	0	0	0	0	0	0	0	0	0	0.000108272	0	0	0	0	0
k__Bacteria | p__Proteobacteria | c__Gammaproteobacteria | o__Alteromonadales | f__Alteromonadaceae | g__Marinobacter	0	0	0	0	0	0	0	0	0	0	0	0	0.000108272	0	0	0	0	0	0	0	0	0	0	0	0	0	0	0	0	0
k__Bacteria | p__Proteobacteria | c__Gammaproteobacteria | o__KI89A clade | f__uncultured | g__uncultured	0	0	0	0	0	0	0	0	0	0	0	0	0	0	0	0	0	0	0	0	0	0.000108272	0	0	0	0	0	0	0	0
k__Bacteria | p__Proteobacteria | c__Gammaproteobacteria | o__Pasteurellales | f__Pasteurellaceae | g__Necropsobacter	0	0	0	0	0	0	0	0.000108272	0	0	0	0	0	0	0	0	0	0	0	0	0	0	0	0	0	0	0	0	0	0
k__Bacteria | p__Proteobacteria | c__Gammaproteobacteria | o__Pseudomonadales | f__Moraxellaceae | g__Alkanindiges	0	0	0	0	0	0	0	0	0	0	0	0	0	0	0.000108272	0	0	0	0	0	0	0	0	0	0	0	0	0	0	0
k__Bacteria | p__Proteobacteria | c__Gammaproteobacteria | o__Xanthomonadales | f__Xanthomonadaceae | g__Panacagrimonas	0	0	0	0	0	0	0	0	0.000108272	0	0	0	0	0	0	0	0	0	0	0	0	0	0	0	0	0	0	0	0	0
k__Bacteria | p__SBYG-2791 | c__uncultured | o__uncultured | f__uncultured | g__uncultured	0	0	0	0	0	0	0	0	0	0	0	0	0	0	0.000108272	0	0	0	0	0	0	0	0	0	0	0	0	0	0	0
k__Bacteria | p__SHA-109 | c__uncultured | o__uncultured | f__uncultured | g__uncultured	0	0	0	0	0	0	0	0	0	0	0	0	0	0	0	0	0	0.000108272	0	0	0	0	0	0	0	0	0	0	0	0
k__Bacteria | p__Spirochaetae | c__Spirochaetes | o__Spirochaetales | f__Spirochaetaceae | g__Sphaerochaeta	0	0.000108272	0	0	0	0	0	0	0	0	0	0	0	0	0	0	0	0	0	0	0	0	0	0	0	0	0	0	0	0
