# Supplementary material for: Dysbiosis of saliva microbiome in patients with oral lichen planus
Source: BMC Microbiol. 2020 Apr 3;20:75. doi: 10.1186/s12866-020-01733-7 (PMC7118920; doi:10.1186/s12866-020-01733-7)
Supplement: Supplementary file 2 — Additional file 2: Figure S7. The Mean Decrease Gini Index in OLP and C groups. The abscissa on the left figure was the mean decrease Gini index, and the ordinate represented the bacteria classification. The right box plot was the relative abundance bacteria in three groups (***: p < 0.001; **: p < 0.01; *: p < 0.05). [file 12866_2020_1733_MOESM2_ESM.zip]

Archive with 2 entries (2 files):
- Fig. 7S.tif
- randomForest.csv
