# Supplementary material for: Dysbiosis of saliva microbiome in patients with oral lichen planus
Source: BMC Microbiol. 2020 Apr 3;20:75. doi: 10.1186/s12866-020-01733-7 (PMC7118920; doi:10.1186/s12866-020-01733-7)
Supplement: Supplementary file 2 — Additional file 2: Figure S7. The Mean Decrease Gini Index in OLP and C groups. The abscissa on the left figure was the mean decrease Gini index, and the ordinate represented the bacteria classification. The right box plot was the relative abundance bacteria in three groups (***: p < 0.001; **: p < 0.01; *: p < 0.05). [file 12866_2020_1733_MOESM2_ESM.zip › randomForest.csv]

	predictors	MeanDecreaseGini	pvalue	Mean_C	Mean_OLP	SD_C	SD_OLP
1	Oribacterium	2.09751249996597	0.00059931490442923	0.444997834560416	1.80543525335643	0.577212533952891	1.22719632645063
2	Abiotrophia	1.87645319222707	0.000279537266950919	1.69445647466436	0.126678215677783	1.41646759043571	0.10450821823189
3	Ruminococcaceae UCG-014	0.901200695708075	0.0137206829538663	0.681030749242096	0.322109138155045	0.368882913891329	0.240566365501213
4	Eikenella	0.804431554600806	0.00390430300649238	0.440666955391945	0.156994369857081	0.281370616116488	0.0973814437595093
5	Aggregatibacter	0.65699367032204	0.00719823499185735	0.341056734517107	0.118557817236899	0.260316001903613	0.0987639253943127
6	Prevotella 7	0.600531075090437	0.0385577903766323	0.283672585534864	0.18676916414032	0.136840248153134	0.186340249907726
7	Bacteroides	0.575860783274572	0.00764895132410689	0.037895192724123	0.0156994369857081	0.0298703359268927	0.0335973854732438
8	Megasphaera	0.556632630951057	0.0161448749322165	0.0227371156344738	0.0617150281507146	0.0477298122220633	0.0636293355746454
9	Neisseria	0.548022112265125	0.0429979207868615	5.77197921177999	4.10838025119099	1.55438453449138	3.49653381583182
10	Ezakiella	0.398890170627222	0.000704410741246201	0.043308791684712	0	0.0510399004754257	0
11	Tannerella	0.394492348100666	0.0115464514592462	0.111520138588133	0.0498051104374188	0.0698053445628099	0.0528557797827809
12	Prevotella 2	0.371906144388807	0.026481952149574	0.0465569510610654	0.0243611953226505	0.0310673296039517	0.033853508644736
13	Prevotella 1	0.351593055466741	0.0198232719581155	0.032481593763534	0.0113685578172369	0.0284178138949466	0.0193921575216494
14	Christensenellaceae R-7 group	0.349846944709593	0.0156476771279864	0.016240796881767	0.0070376786487657	0.017863965166399	0.0244070569403412
15	Fluviicola	0.347466024530277	0.0299026360298024	0.0249025552187094	0.0075790385448246	0.0293423944336334	0.0145262103345591
16	Leptotrichia	0.345968086986773	0.0488581665757635	0.103941100043309	0.0676699870073625	0.0445540619662508	0.0366537452513057
17	Butyrivibrio 2	0.332450671791154	0.0134823197288433	0.0097444781290602	0.0855348635773062	0.0180092030458707	0.134998772109074
18	Altererythrobacter	0.293498023832033	0.0334173663533863	0.0032481593763534	0.0184062364660026	0.00523003347271165	0.02021009104562
19	Sulfuritalea	0.293409644159304	0.0338492950982404	0.0303161541792984	0.0129926375054136	0.0264227013392856	0.0226569235071718
20	Sediminibacterium	0.25301626896961	0.0309490324440972	0.0259852750108272	0.0075790385448246	0.0266191553552559	0.012714225825301
21	Mobiluncus	0.195682959078507	0.0297707284153838	0.0021654395842356	0.0276093546990039	0.00684772122167254	0.0833857039041793
22	Acholeplasma	0.194610784405615	0.0170147926302572	0.0519705500216544	0.0119099177132958	0.0588178108487465	0.0262639581108925
23	Arthrobacter	0.163397325215204	0.0394140510140823	0.0032481593763534	0.0194889562581204	0.00523003347271165	0.0313408526065785
